# Supplementary material for: (E)-9-(4-Chloro­styr­yl)-3,4,5,6,7,9-hexa­hydro-2H-xanthene-1,8-dione
Source: Acta Crystallogr Sect E Struct Rep Online. 2012 Jan 21;68(Pt 2):o501. doi: 10.1107/S1600536812002139 (PMC3275246; doi:10.1107/S1600536812002139)
Supplement: Supplementary file 1 [file e-68-0o501-sup1.cif]

##############################################################################
#                                                                            #
# This CIF contains the data in a paper accepted for publication in          #
# Acta Crystallographica Section E. It conforms to the requirements of       #
# Notes for Authors for Acta Crystallographica Section E, and has been       #
# peer reviewed under the auspices of the IUCr Commission on Journals.       #
#                                                                            #
# Full details of the Crystallographic Information File format               #
# are given in the paper "The Crystallographic Information File (CIF):       #
# a New Standard Archive File for Crystallography" by S. R. Hall, F. H.      #
# Allen and I. D. Brown [Acta Cryst. (1991), A47, 655-685].                  #
#                                                                            #
# The current version of the core CIF dictionary is obtainable from          #
# ftp://ftp.iucr.org/pub/cif_core.dic.                                       #
#                                                                            #
# Software is freely available for graphical display of the structure(s)     #
# in this CIF. For information consult the CIF software page                 #
# http://www.iucr.org/resources/cif/software.                                #
#                                                                            #
# This file may be used for bona fide research purposes within the           #
# scientific community so long as proper attribution is given to the journal # 
# article from which it was obtained.                                        #
#                                                                            #
##############################################################################
data_global
_audit_creation_method     'by CrystalStructure 4.0'
_journal_date_recd_electronic     2012-01-04
_journal_date_accepted     2012-01-18
_journal_name_full     'Acta Crystallographica, Section E'
_journal_year     2012
_journal_volume     68
_journal_issue      2
_journal_page_first     o501
_journal_page_last     o501
_journal_paper_category     QO
_journal_paper_doi     10.1107/S1600536812002139
_journal_coeditor_code     KP2380
_publ_contact_author_name     'JaeKyun Lee'
_publ_contact_author_address     'Center for Neuro-Medicine, KIST'
_publ_contact_author_email     'j9601@kist.re.kr'
_publ_contact_author_fax     '+82-2-958-5189'
_publ_contact_author_phone     '+82-2-958-6780'
_publ_section_title
;\
(<i>E</i>)-9-(4-Chlorostyryl)-3,4,5,6,7,9-hexahydro-2<i>H</i>-xanthene-1,8-\
dione
;
loop_
    _publ_author_name
    _publ_author_address
    'Jae Kyun Lee'
;
Center for Neuro-Medicine, Korea Institute of Science & Technology,
Hwarangro 14-gil, Seongbuk-gu, Seoul 136-791, Republic of Korea
;
    'Ae Nim Pae'
;
Center for Neuro-Medicine, Korea Institute of Science & Technology,
Hwarangro 14-gil, Seongbuk-gu, Seoul 136-791, Republic of Korea
;
    'Yong Seo Cho'
;
Center for Neuro-Medicine, Korea Institute of Science & Technology,
Hwarangro 14-gil, Seongbuk-gu, Seoul 136-791, Republic of Korea
;
    'Joo Hwan Cha'
;
Advanced Analysis Center, Korea Institute of Science & Technology,
Hwarangro 14-gil, Seongbuk-gu, Seoul 136-791, Republic of Korea
;
data_I
_chemical_name_systematic
;
(<i>E</i>)-9-(4-Chlorostyryl)-3,4,5,6,7,9-hexahydro-2<i>H</i>-xanthene-
1,8-dione
;
_chemical_formula_moiety     'C21 H19 Cl O3'
_chemical_formula_sum     'C21 H19 Cl O3'
_chemical_formula_iupac     'C21 H19 Cl O3'
_chemical_formula_weight     354.83
_chemical_melting_point     474
_symmetry_cell_setting     monoclinic
_symmetry_space_group_name_H-M     'P 21/n'
_symmetry_space_group_name_Hall     '-P 2yn'
loop_
    _symmetry_equiv_pos_site_id
    _symmetry_equiv_pos_as_xyz
    1 '+X,+Y,+Z'
    2 '1/2-X,1/2+Y,1/2-Z'
    3 '-X,-Y,-Z'
    4 '1/2+X,1/2-Y,1/2+Z'
_cell_length_a     5.6262(7)
_cell_length_b     16.273(2)
_cell_length_c     18.570(3)
_cell_angle_alpha     90.0000
_cell_angle_beta     90.125(4)
_cell_angle_gamma     90.0000
_cell_volume     1700.2(4)
_cell_formula_units_Z     4
_cell_measurement_reflns_used     6227
_cell_measurement_theta_min     3.29
_cell_measurement_theta_max     25.31
_cell_measurement_temperature     296
_exptl_crystal_description     needle
_exptl_crystal_colour     yellow
_exptl_crystal_size_max     0.300
_exptl_crystal_size_mid     0.020
_exptl_crystal_size_min     0.020
_exptl_crystal_density_diffrn     1.386
_exptl_crystal_density_meas     ?
_exptl_crystal_density_method     'not measured'
_exptl_crystal_F_000     744.00
_exptl_absorpt_coefficient_mu     0.242
_exptl_absorpt_correction_type     multi-scan
_exptl_absorpt_process_details     '(ABSCOR; Rigaku, 1995)'
_exptl_absorpt_correction_T_min     0.490
_exptl_absorpt_correction_T_max     0.995
_diffrn_ambient_temperature     296
_diffrn_radiation_type     'Mo K\a'
_diffrn_radiation_wavelength     0.71075
_diffrn_measurement_device_type     'Rigaku R-AXIS RAPID'
_diffrn_measurement_method     \w
_diffrn_detector_area_resol_mean     10.000
_diffrn_reflns_number     13165
_diffrn_reflns_av_R_equivalents     0.1302
_diffrn_reflns_theta_max     25.33
_diffrn_reflns_theta_full     25.34
_diffrn_measured_fraction_theta_max     0.985
_diffrn_measured_fraction_theta_full     0.985
_diffrn_reflns_limit_h_min     -6
_diffrn_reflns_limit_h_max     6
_diffrn_reflns_limit_k_min     -19
_diffrn_reflns_limit_k_max     19
_diffrn_reflns_limit_l_min     -22
_diffrn_reflns_limit_l_max     22
_diffrn_standards_number     0
_diffrn_standards_interval_count     .
_diffrn_standards_decay_%     ?
_refine_special_details
;
Refinement was performed using all reflections. The weighted <i>R</i>-factor
(<i>wR</i>) and goodness of fit (<i>S</i>) are based on <i>F</i>^2^.
<i>R</i>-factor (gt) are based on <i>F</i>. The threshold expression of
<i>F</i>^2^ > 2.0 \s(<i>F</i>^2^) is used only for calculating <i>R</i>-factor
(gt).
;
_reflns_number_total     3066
_reflns_number_gt     1304
_reflns_threshold_expression     F^2^>2\s(F^2^)
_refine_ls_structure_factor_coef     Fsqd
_refine_ls_R_factor_gt     0.0585
_refine_ls_wR_factor_ref     0.1571
_refine_ls_goodness_of_fit_ref     0.946
_refine_ls_number_reflns     3066
_refine_ls_number_parameters     234
_refine_ls_number_restraints     0
_refine_ls_hydrogen_treatment     mixed
_refine_ls_weighting_scheme     calc
_refine_ls_weighting_details
            'w = 1/[\s^2^(Fo^2^)+(0.0638P)^2^+0.0000P] where P=(Fo^2^+2Fc^2^)/3'
_atom_sites_solution_hydrogens     geom
_atom_sites_solution_primary     direct
_atom_sites_solution_secondary     difmap
_refine_ls_shift/su_max     0.000
_refine_diff_density_max     0.300
_refine_diff_density_min     -0.240
_refine_ls_extinction_method     none
_refine_ls_extinction_coef     ?
loop_
    _atom_type_symbol
    _atom_type_description
    _atom_type_scat_dispersion_real
    _atom_type_scat_dispersion_imag
    _atom_type_scat_source
    'C' 'C' 0.0033 0.0016
;
International Tables for Crystallography
(1992, Vol. C, Tables 4.2.6.8 and 6.1.1.4)
;
    'H' 'H' 0.0000 0.0000
;
International Tables for Crystallography
(1992, Vol. C, Table 6.1.1.4)
;
    'Cl' 'Cl' 0.1484 0.1585
;
International Tables for Crystallography
(1992, Vol. C, Tables 4.2.6.8 and 6.1.1.4)
;
    'O' 'O' 0.0106 0.0060
;
International Tables for Crystallography
(1992, Vol. C, Tables 4.2.6.8 and 6.1.1.4)
;
_computing_data_collection     'RAPID-AUTO (Rigaku, 2006)'
_computing_cell_refinement     'RAPID-AUTO (Rigaku, 2006)'
_computing_data_reduction     'RAPID-AUTO (Rigaku, 2006)'
_computing_structure_solution
                                 '<i>IL MILIONE</i> (Burla <i>et al.</i>, 2007)'
_computing_structure_refinement     'SHELXL97 (Sheldrick, 2008)'
_computing_molecular_graphics
               'CrystalStructure (Rigaku, 2010) and DIAMOND (Brandenburg, 2006)'
_computing_publication_material     'CrystalStructure (Rigaku, 2010)'
loop_
    _atom_site_type_symbol
    _atom_site_label
    _atom_site_fract_x
    _atom_site_fract_y
    _atom_site_fract_z
    _atom_site_U_iso_or_equiv
    _atom_site_adp_type
    _atom_site_calc_flag
    _atom_site_refinement_flags
    _atom_site_occupancy
    _atom_site_symmetry_multiplicity
    _atom_site_disorder_assembly
    _atom_site_disorder_group
    Cl Cl1 0.2944(3) 0.68648(7) 0.50318(7) 0.0742(5) Uani d . 1.0 4 . .
    O O1 0.6470(5) 0.24438(17) 0.19262(15) 0.0546(8) Uani d . 1.0 4 . .
    O O2 1.2810(6) 0.43358(19) 0.17692(16) 0.0658(9) Uani d . 1.0 4 . .
    O O3 1.1501(6) 0.23843(19) 0.39585(17) 0.0703(10) Uani d . 1.0 4 . .
    C C1 0.6501(8) 0.5040(3) 0.3556(3) 0.0485(11) Uani d . 1.0 4 . .
    C C2 0.4387(8) 0.5424(3) 0.3366(3) 0.0590(12) Uani d . 1.0 4 . .
    C C3 0.3346(8) 0.6004(3) 0.3809(3) 0.0597(12) Uani d . 1.0 4 . .
    C C4 0.4386(8) 0.6189(3) 0.4455(3) 0.0517(11) Uani d . 1.0 4 . .
    C C5 0.6509(8) 0.5839(3) 0.4652(3) 0.0585(12) Uani d . 1.0 4 . .
    C C6 0.7543(8) 0.5266(3) 0.4206(3) 0.0556(12) Uani d . 1.0 4 . .
    C C7 0.7497(8) 0.4404(3) 0.3081(3) 0.0523(12) Uani d . 1.0 4 . .
    C C8 0.9399(9) 0.3960(3) 0.3186(3) 0.0514(11) Uani d . 1.0 4 . .
    C C9 1.0229(7) 0.3270(3) 0.2694(2) 0.0479(11) Uani d . 1.0 4 . .
    C C10 0.9648(7) 0.3411(3) 0.1915(2) 0.0450(11) Uani d . 1.0 4 . .
    C C11 1.1125(8) 0.3975(3) 0.1491(3) 0.0501(11) Uani d . 1.0 4 . .
    C C12 1.0565(8) 0.4065(3) 0.0708(2) 0.0566(12) Uani d . 1.0 4 . .
    C C13 0.7925(8) 0.3968(3) 0.0548(3) 0.0596(13) Uani d . 1.0 4 . .
    C C14 0.7031(7) 0.3152(3) 0.0832(2) 0.0517(11) Uani d . 1.0 4 . .
    C C15 0.7850(7) 0.3023(3) 0.1583(3) 0.0457(11) Uani d . 1.0 4 . .
    C C16 0.7265(8) 0.2140(3) 0.2576(3) 0.0515(12) Uani d . 1.0 4 . .
    C C17 0.5817(8) 0.1420(3) 0.2807(3) 0.0604(13) Uani d . 1.0 4 . .
    C C18 0.6238(9) 0.1242(3) 0.3605(3) 0.0788(16) Uani d . 1.0 4 . .
    C C19 0.8789(9) 0.1274(3) 0.3801(3) 0.0731(15) Uani d . 1.0 4 . .
    C C20 0.9904(8) 0.2077(3) 0.3599(3) 0.0552(12) Uani d . 1.0 4 . .
    C C21 0.9076(7) 0.2473(3) 0.2938(3) 0.0475(11) Uani d . 1.0 4 . .
    H H2 0.3657 0.5289 0.2932 0.0707 Uiso calc R 1.0 4 . .
    H H3 0.1950 0.6266 0.3669 0.0716 Uiso calc R 1.0 4 . .
    H H5 0.7242 0.5987 0.5082 0.0702 Uiso calc R 1.0 4 . .
    H H6 0.8972 0.5024 0.4343 0.0667 Uiso calc R 1.0 4 . .
    H H9 1.1956 0.3215 0.2743 0.0575 Uiso calc R 1.0 4 . .
    H H12A 1.1445 0.3655 0.0439 0.0679 Uiso calc R 1.0 4 . .
    H H12B 1.1083 0.4602 0.0546 0.0679 Uiso calc R 1.0 4 . .
    H H13A 0.7049 0.4413 0.0773 0.0715 Uiso calc R 1.0 4 . .
    H H13B 0.7660 0.3997 0.0033 0.0715 Uiso calc R 1.0 4 . .
    H H14A 0.5308 0.3143 0.0816 0.0620 Uiso calc R 1.0 4 . .
    H H14B 0.7614 0.2710 0.0530 0.0620 Uiso calc R 1.0 4 . .
    H H17A 0.6251 0.0942 0.2523 0.0725 Uiso calc R 1.0 4 . .
    H H17B 0.4146 0.1533 0.2725 0.0725 Uiso calc R 1.0 4 . .
    H H18A 0.5375 0.1640 0.3891 0.0946 Uiso calc R 1.0 4 . .
    H H18B 0.5617 0.0701 0.3719 0.0946 Uiso calc R 1.0 4 . .
    H H19A 0.9622 0.0831 0.3560 0.0877 Uiso calc R 1.0 4 . .
    H H19B 0.8954 0.1191 0.4317 0.0877 Uiso calc R 1.0 4 . .
    H H8 1.046(9) 0.408(3) 0.364(3) 0.12(2) Uiso d . 1.0 4 . .
    H H7 0.655(7) 0.435(3) 0.266(3) 0.061(13) Uiso d . 1.0 4 . .
loop_
    _atom_site_aniso_label
    _atom_site_aniso_U_11
    _atom_site_aniso_U_22
    _atom_site_aniso_U_33
    _atom_site_aniso_U_12
    _atom_site_aniso_U_13
    _atom_site_aniso_U_23
    Cl1 0.0885(10) 0.0694(8) 0.0646(9) 0.0114(7) 0.0153(7) -0.0112(7)
    O1 0.0528(17) 0.0641(18) 0.047(2) -0.0088(15) -0.0037(15) 0.0049(16)
    O2 0.062(2) 0.084(3) 0.052(2) -0.0199(17) -0.0020(16) 0.0004(17)
    O3 0.069(3) 0.089(3) 0.053(3) 0.0059(18) -0.0130(17) 0.0064(18)
    C1 0.055(3) 0.056(3) 0.035(3) -0.009(3) 0.005(2)  0.000(2)
    C2 0.053(3) 0.076(3) 0.048(3) 0.007(3) -0.006(3) -0.008(3)
    C3 0.052(3) 0.069(3) 0.057(4) 0.009(3) 0.001(3) -0.001(3)
    C4 0.062(3) 0.051(3) 0.042(3) -0.004(3) 0.012(3) -0.004(3)
    C5 0.063(3) 0.065(3) 0.048(3) -0.002(3) -0.008(3) -0.008(3)
    C6 0.057(3) 0.060(3) 0.050(4) 0.011(3) -0.001(3) -0.003(3)
    C7 0.050(3) 0.069(3) 0.038(3) -0.007(3) -0.005(3) -0.011(3)
    C8 0.054(3) 0.057(3) 0.043(3) -0.005(3) -0.001(3) -0.005(3)
    C9 0.048(3) 0.062(3) 0.033(3) 0.002(2) -0.0016(19) -0.005(3)
    C10 0.051(3) 0.050(3) 0.034(3) 0.008(2)  0.000(2) 0.000(2)
    C11 0.053(3) 0.057(3) 0.040(3) 0.007(3) 0.007(3) -0.002(3)
    C12 0.066(3) 0.066(3) 0.038(3)  0.000(3) 0.002(3) 0.004(3)
    C13 0.070(4) 0.071(3) 0.038(3) 0.005(3) -0.006(3) 0.003(3)
    C14 0.052(3) 0.062(3) 0.041(3) 0.003(3) -0.001(2) -0.006(3)
    C15 0.048(3) 0.053(3) 0.036(3) 0.004(3) 0.003(2) -0.004(2)
    C16 0.061(3) 0.056(3) 0.038(3) 0.011(3) 0.003(3) 0.009(3)
    C17 0.063(3) 0.059(3) 0.060(4) -0.007(3) 0.008(3) 0.002(3)
    C18 0.084(4) 0.076(4) 0.076(4) -0.001(3) 0.010(3) 0.025(3)
    C19 0.083(4) 0.073(4) 0.062(4) 0.011(3) 0.005(3) 0.020(3)
    C20 0.062(3) 0.063(3) 0.041(3) 0.014(3) 0.007(3) -0.001(3)
    C21 0.052(3) 0.053(3) 0.037(3) 0.010(3) 0.001(2) -0.002(3)
_geom_special_details
;
All e.s.d.'s (except the e.s.d. in the dihedral angle between two l.s. planes)
are estimated using the full covariance matrix. The cell e.s.d.'s are taken
into account individually in the estimation of e.s.d.'s in distances, angles
and torsion angles; correlations between e.s.d.'s in cell parameters are only
used when they are defined by crystal symmetry. An approximate (isotropic)
treatment of cell e.s.d.'s is used for estimating e.s.d.'s involving l.s.
planes.
;
loop_
    _geom_bond_atom_site_label_1
    _geom_bond_atom_site_label_2
    _geom_bond_site_symmetry_1
    _geom_bond_site_symmetry_2
    _geom_bond_distance
    _geom_bond_publ_flag
    Cl1 C4 . . 1.737(5) no
    O1 C15 . . 1.377(5) no
    O1 C16 . . 1.379(6) no
    O2 C11 . . 1.228(6) no
    O3 C20 . . 1.225(6) no
    C1 C2 . . 1.388(6) no
    C1 C6 . . 1.391(6) no
    C1 C7 . . 1.472(6) no
    C2 C3 . . 1.383(7) no
    C3 C4 . . 1.368(7) no
    C4 C5 . . 1.372(7) no
    C5 C6 . . 1.376(6) no
    C7 C8 . . 1.306(7) no
    C8 C9 . . 1.520(6) no
    C9 C10 . . 1.501(6) no
    C9 C21 . . 1.520(6) no
    C10 C11 . . 1.468(6) no
    C10 C15 . . 1.341(6) no
    C11 C12 . . 1.495(6) no
    C12 C13 . . 1.522(6) no
    C13 C14 . . 1.515(6) no
    C14 C15 . . 1.483(6) no
    C16 C17 . . 1.491(6) no
    C16 C21 . . 1.335(6) no
    C17 C18 . . 1.529(7) no
    C18 C19 . . 1.481(7) no
    C19 C20 . . 1.499(7) no
    C20 C21 . . 1.461(6) no
    C2 H2 . . 0.930 no
    C3 H3 . . 0.930 no
    C5 H5 . . 0.930 no
    C6 H6 . . 0.930 no
    C7 H7 . . 0.96(4) no
    C8 H8 . . 1.06(6) no
    C9 H9 . . 0.980 no
    C12 H12A . . 0.970 no
    C12 H12B . . 0.970 no
    C13 H13A . . 0.970 no
    C13 H13B . . 0.970 no
    C14 H14A . . 0.970 no
    C14 H14B . . 0.970 no
    C17 H17A . . 0.970 no
    C17 H17B . . 0.970 no
    C18 H18A . . 0.970 no
    C18 H18B . . 0.970 no
    C19 H19A . . 0.970 no
    C19 H19B . . 0.970 no
loop_
    _geom_contact_atom_site_label_1
    _geom_contact_atom_site_label_2
    _geom_contact_distance
    _geom_contact_site_symmetry_1
    _geom_contact_site_symmetry_2
    _geom_contact_publ_flag
    O1 C9 2.881(5) . . no
    O2 C8 3.317(6) . . no
    O2 C9 2.842(5) . . no
    O2 C15 3.531(5) . . no
    O3 C8 3.165(6) . . no
    O3 C9 2.845(5) . . no
    O3 C16 3.521(6) . . no
    O3 C18 3.556(6) . . no
    C1 C4 2.777(6) . . no
    C2 C5 2.752(7) . . no
    C3 C6 2.749(6) . . no
    C6 C8 3.034(6) . . no
    C7 C10 2.962(6) . . no
    C7 C15 3.581(7) . . no
    C7 C21 3.275(6) . . no
    C8 C11 3.296(7) . . no
    C8 C15 3.455(6) . . no
    C8 C16 3.389(6) . . no
    C8 C20 3.170(6) . . no
    C10 C13 2.862(6) . . no
    C10 C16 2.756(6) . . no
    C11 C14 2.930(6) . . no
    C12 C15 2.804(6) . . no
    C15 C21 2.757(6) . . no
    C16 C19 2.809(7) . . no
    C17 C20 2.929(7) . . no
    C18 C21 2.847(7) . . no
    Cl1 O3 3.359(4) . 3_666 no
    Cl1 C20 3.467(5) . 3_666 no
    O2 C2 3.565(6) . 1_655 no
    O2 C7 3.588(6) . 1_655 no
    O2 C14 3.521(5) . 1_655 no
    O2 C15 3.568(5) . 1_655 no
    O3 Cl1 3.359(4) . 3_666 no
    O3 C14 3.599(5) . 4_555 no
    O3 C18 3.317(6) . 1_655 no
    C2 O2 3.565(6) . 1_455 no
    C3 C6 3.557(6) . 1_455 no
    C5 C5 3.466(6) . 3_666 no
    C5 C6 3.598(6) . 3_666 no
    C6 C3 3.557(6) . 1_655 no
    C6 C5 3.598(6) . 3_666 no
    C7 O2 3.588(6) . 1_455 no
    C14 O2 3.521(5) . 1_455 no
    C14 O3 3.599(5) . 4_454 no
    C15 O2 3.568(5) . 1_455 no
    C18 O3 3.317(6) . 1_455 no
    C20 Cl1 3.467(5) . 3_666 no
    Cl1 H3 2.7686 . . no
    Cl1 H5 2.8101 . . no
    O1 H14A 2.4421 . . no
    O1 H14B 2.7084 . . no
    O1 H17A 2.6866 . . no
    O1 H17B 2.4731 . . no
    O1 H7 3.38(4) . . no
    O2 H9 2.6141 . . no
    O2 H12A 2.8131 . . no
    O2 H12B 2.5062 . . no
    O3 H9 2.6434 . . no
    O3 H19A 2.8377 . . no
    O3 H19B 2.5037 . . no
    O3 H8 2.88(5) . . no
    C1 H3 3.2526 . . no
    C1 H5 3.2525 . . no
    C1 H8 2.72(5) . . no
    C2 H6 3.2173 . . no
    C2 H7 2.51(4) . . no
    C3 H5 3.2211 . . no
    C4 H2 3.2107 . . no
    C4 H6 3.2087 . . no
    C5 H3 3.2214 . . no
    C6 H2 3.2183 . . no
    C6 H8 2.74(5) . . no
    C6 H7 3.29(4) . . no
    C7 H2 2.6112 . . no
    C7 H6 2.6827 . . no
    C7 H9 3.2300 . . no
    C8 H6 2.7711 . . no
    C9 H7 2.71(4) . . no
    C10 H12A 2.9504 . . no
    C10 H12B 3.2984 . . no
    C10 H13A 3.0459 . . no
    C10 H14A 3.2078 . . no
    C10 H14B 3.0353 . . no
    C10 H8 3.42(6) . . no
    C10 H7 2.70(4) . . no
    C11 H9 2.6738 . . no
    C11 H13A 2.7447 . . no
    C11 H13B 3.3340 . . no
    C11 H14B 3.3630 . . no
    C11 H7 3.42(4) . . no
    C12 H14A 3.3231 . . no
    C12 H14B 2.7793 . . no
    C14 H12A 2.7165 . . no
    C14 H12B 3.3254 . . no
    C15 H9 3.1710 . . no
    C15 H12A 3.1122 . . no
    C15 H13A 2.7537 . . no
    C15 H13B 3.2884 . . no
    C15 H7 3.03(4) . . no
    C16 H9 3.1811 . . no
    C16 H18A 2.7863 . . no
    C16 H18B 3.2940 . . no
    C16 H19A 3.1021 . . no
    C17 H19A 2.7286 . . no
    C17 H19B 3.3306 . . no
    C19 H17A 2.8197 . . no
    C19 H17B 3.3132 . . no
    C20 H9 2.7008 . . no
    C20 H17A 3.4068 . . no
    C20 H18A 2.7016 . . no
    C20 H18B 3.2989 . . no
    C20 H8 3.28(5) . . no
    C21 H17A 3.0540 . . no
    C21 H17B 3.1924 . . no
    C21 H18A 3.0528 . . no
    C21 H19A 2.9276 . . no
    C21 H19B 3.3026 . . no
    C21 H8 3.03(5) . . no
    C21 H7 3.40(4) . . no
    H2 H3 2.3074 . . no
    H2 H7 2.2949 . . no
    H5 H6 2.3001 . . no
    H6 H8 2.1765 . . no
    H6 H7 3.5875 . . no
    H9 H8 2.3468 . . no
    H9 H7 3.5592 . . no
    H12A H13A 2.8331 . . no
    H12A H13B 2.3250 . . no
    H12A H14B 2.6532 . . no
    H12B H13A 2.3297 . . no
    H12B H13B 2.3630 . . no
    H13A H14A 2.2882 . . no
    H13A H14B 2.8251 . . no
    H13A H7 3.5115 . . no
    H13B H14A 2.4098 . . no
    H13B H14B 2.2880 . . no
    H17A H18A 2.8272 . . no
    H17A H18B 2.2832 . . no
    H17A H19A 2.7061 . . no
    H17B H18A 2.2790 . . no
    H17B H18B 2.4325 . . no
    H18A H19A 2.7983 . . no
    H18A H19B 2.2821 . . no
    H18B H19A 2.2829 . . no
    H18B H19B 2.3207 . . no
    H8 H7 2.89(7) . . no
    Cl1 H5 3.5138 . 1_455 no
    Cl1 H6 3.4592 . 3_666 no
    Cl1 H12A 3.0610 . 2_655 no
    Cl1 H14A 3.1848 . 2_555 no
    Cl1 H14B 3.5700 . 2_555 no
    Cl1 H14B 3.0390 . 2_655 no
    Cl1 H18A 3.2869 . 3_666 no
    Cl1 H19B 3.5522 . 3_666 no
    Cl1 H8 3.48(6) . 3_666 no
    O1 H3 2.9310 . 2_545 no
    O1 H9 3.2165 . 1_455 no
    O2 H2 2.7005 . 1_655 no
    O2 H13A 3.0247 . 1_655 no
    O2 H14A 2.9806 . 1_655 no
    O2 H18B 3.0768 . 2_655 no
    O2 H19A 2.8956 . 2_755 no
    O2 H7 2.67(4) . 1_655 no
    O3 H5 3.2704 . 3_766 no
    O3 H13B 3.0736 . 4_555 no
    O3 H14B 2.9866 . 4_555 no
    O3 H17B 3.0658 . 1_655 no
    O3 H18A 2.4963 . 1_655 no
    C1 H17A 2.7895 . 2_655 no
    C2 H17A 3.0787 . 2_655 no
    C2 H17B 3.3599 . 2_555 no
    C2 H8 3.15(5) . 1_455 no
    C3 H6 3.0969 . 1_455 no
    C3 H17A 3.5763 . 2_555 no
    C3 H17B 3.2863 . 2_555 no
    C3 H8 3.54(5) . 1_455 no
    C4 H6 3.5932 . 1_455 no
    C4 H6 3.5306 . 3_666 no
    C4 H14B 2.9960 . 2_655 no
    C5 H6 3.4489 . 3_766 no
    C5 H14B 3.1038 . 2_655 no
    C5 H8 3.59(6) . 3_766 no
    C6 H3 3.1309 . 1_655 no
    C6 H6 3.3615 . 3_766 no
    C6 H17A 3.4635 . 2_655 no
    C7 H17A 2.8328 . 2_655 no
    C8 H2 3.2630 . 1_655 no
    C8 H17A 3.5036 . 2_655 no
    C9 H17B 3.5857 . 1_655 no
    C11 H14A 2.9919 . 1_655 no
    C11 H18B 3.0007 . 2_655 no
    C12 H12B 3.3132 . 3_765 no
    C12 H13B 3.5843 . 3_765 no
    C12 H14A 3.0675 . 1_655 no
    C12 H18A 3.5651 . 4_554 no
    C12 H18B 2.9442 . 2_655 no
    C12 H19B 3.2416 . 4_554 no
    C13 H12B 3.1400 . 3_765 no
    C13 H18A 3.5169 . 4_554 no
    C13 H18B 3.2365 . 2_655 no
    C13 H19B 3.2044 . 4_454 no
    C14 H12A 3.3275 . 1_455 no
    C14 H19B 3.4699 . 4_454 no
    C16 H9 3.4764 . 1_455 no
    C17 H2 3.4042 . 2_545 no
    C17 H3 3.1582 . 2_545 no
    C18 H12A 3.4111 . 4_455 no
    C18 H12B 3.3639 . 2_645 no
    C18 H13A 3.3343 . 2_645 no
    C18 H13B 3.3548 . 4_455 no
    C19 H12A 3.3187 . 4_455 no
    C19 H13A 3.1656 . 2_645 no
    C19 H13B 3.1845 . 4_555 no
    C20 H13B 3.5396 . 4_555 no
    C20 H17B 3.0220 . 1_655 no
    C20 H18A 3.2042 . 1_655 no
    C21 H17B 3.2623 . 1_655 no
    H2 O2 2.7005 . 1_455 no
    H2 C8 3.2630 . 1_455 no
    H2 C17 3.4042 . 2_555 no
    H2 H9 3.5252 . 1_455 no
    H2 H17A 3.0753 . 2_555 no
    H2 H17A 3.1724 . 2_655 no
    H2 H17B 2.8393 . 2_555 no
    H2 H19A 3.0672 . 2_655 no
    H2 H8 2.9741 . 1_455 no
    H3 O1 2.9310 . 2_555 no
    H3 C6 3.1309 . 1_455 no
    H3 C17 3.1582 . 2_555 no
    H3 H6 2.9096 . 1_455 no
    H3 H14A 3.4449 . 2_555 no
    H3 H17A 2.8986 . 2_555 no
    H3 H17B 2.6940 . 2_555 no
    H5 Cl1 3.5138 . 1_655 no
    H5 O3 3.2704 . 3_766 no
    H5 H6 2.8933 . 3_766 no
    H5 H14B 3.0276 . 2_655 no
    H5 H8 2.6944 . 3_766 no
    H6 Cl1 3.4592 . 3_666 no
    H6 C3 3.0969 . 1_655 no
    H6 C4 3.5932 . 1_655 no
    H6 C4 3.5306 . 3_666 no
    H6 C5 3.4489 . 3_766 no
    H6 C6 3.3615 . 3_766 no
    H6 H3 2.9096 . 1_655 no
    H6 H5 2.8933 . 3_766 no
    H6 H6 2.6985 . 3_766 no
    H9 O1 3.2165 . 1_655 no
    H9 C16 3.4764 . 1_655 no
    H9 H2 3.5252 . 1_655 no
    H9 H17B 3.0027 . 1_655 no
    H9 H7 3.1772 . 1_655 no
    H12A Cl1 3.0610 . 2_645 no
    H12A C14 3.3275 . 1_655 no
    H12A C18 3.4111 . 4_554 no
    H12A C19 3.3187 . 4_554 no
    H12A H13A 3.4409 . 1_655 no
    H12A H14A 2.4297 . 1_655 no
    H12A H18A 2.9741 . 4_554 no
    H12A H18B 3.3927 . 4_554 no
    H12A H19B 2.5322 . 4_554 no
    H12B C12 3.3132 . 3_765 no
    H12B C13 3.1400 . 3_765 no
    H12B C18 3.3639 . 2_655 no
    H12B H12B 2.6951 . 3_765 no
    H12B H13A 3.3961 . 1_655 no
    H12B H13A 3.1116 . 3_765 no
    H12B H13B 2.6186 . 3_765 no
    H12B H14A 3.3965 . 1_655 no
    H12B H18A 3.5734 . 2_655 no
    H12B H18B 2.4456 . 2_655 no
    H12B H18B 3.4387 . 4_554 no
    H12B H19A 3.5456 . 2_755 no
    H12B H19B 3.0834 . 4_554 no
    H13A O2 3.0247 . 1_455 no
    H13A C18 3.3343 . 2_655 no
    H13A C19 3.1656 . 2_655 no
    H13A H12A 3.4409 . 1_455 no
    H13A H12B 3.3961 . 1_455 no
    H13A H12B 3.1116 . 3_765 no
    H13A H18B 2.6469 . 2_655 no
    H13A H19A 2.7840 . 2_655 no
    H13A H19B 2.9537 . 2_655 no
    H13A H19B 3.3601 . 4_454 no
    H13B O3 3.0736 . 4_454 no
    H13B C12 3.5843 . 3_765 no
    H13B C18 3.3548 . 4_554 no
    H13B C19 3.1845 . 4_454 no
    H13B C20 3.5396 . 4_454 no
    H13B H12B 2.6186 . 3_765 no
    H13B H18A 2.8134 . 4_554 no
    H13B H18B 2.9969 . 4_554 no
    H13B H19A 3.2336 . 4_454 no
    H13B H19B 2.4891 . 4_454 no
    H14A Cl1 3.1848 . 2_545 no
    H14A O2 2.9806 . 1_455 no
    H14A C11 2.9919 . 1_455 no
    H14A C12 3.0675 . 1_455 no
    H14A H3 3.4449 . 2_545 no
    H14A H12A 2.4297 . 1_455 no
    H14A H12B 3.3965 . 1_455 no
    H14A H19B 3.0826 . 4_454 no
    H14B Cl1 3.5700 . 2_545 no
    H14B Cl1 3.0390 . 2_645 no
    H14B O3 2.9866 . 4_454 no
    H14B C4 2.9960 . 2_645 no
    H14B C5 3.1038 . 2_645 no
    H14B H5 3.0276 . 2_645 no
    H14B H18A 3.5788 . 4_554 no
    H14B H19B 3.5342 . 4_454 no
    H17A C1 2.7895 . 2_645 no
    H17A C2 3.0787 . 2_645 no
    H17A C3 3.5763 . 2_545 no
    H17A C6 3.4635 . 2_645 no
    H17A C7 2.8328 . 2_645 no
    H17A C8 3.5036 . 2_645 no
    H17A H2 3.0753 . 2_545 no
    H17A H2 3.1724 . 2_645 no
    H17A H3 2.8986 . 2_545 no
    H17A H7 2.8962 . 2_645 no
    H17B O3 3.0658 . 1_455 no
    H17B C2 3.3599 . 2_545 no
    H17B C3 3.2863 . 2_545 no
    H17B C9 3.5857 . 1_455 no
    H17B C20 3.0220 . 1_455 no
    H17B C21 3.2623 . 1_455 no
    H17B H2 2.8393 . 2_545 no
    H17B H3 2.6940 . 2_545 no
    H17B H9 3.0027 . 1_455 no
    H17B H19A 3.1948 . 1_455 no
    H18A Cl1 3.2869 . 3_666 no
    H18A O3 2.4963 . 1_455 no
    H18A C12 3.5651 . 4_455 no
    H18A C13 3.5169 . 4_455 no
    H18A C20 3.2042 . 1_455 no
    H18A H12A 2.9741 . 4_455 no
    H18A H12B 3.5734 . 2_645 no
    H18A H13B 2.8134 . 4_455 no
    H18A H14B 3.5788 . 4_455 no
    H18A H19A 3.5469 . 1_455 no
    H18B O2 3.0768 . 2_645 no
    H18B C11 3.0007 . 2_645 no
    H18B C12 2.9442 . 2_645 no
    H18B C13 3.2365 . 2_645 no
    H18B H12A 3.3927 . 4_455 no
    H18B H12B 2.4456 . 2_645 no
    H18B H12B 3.4387 . 4_455 no
    H18B H13A 2.6469 . 2_645 no
    H18B H13B 2.9969 . 4_455 no
    H18B H19A 3.3917 . 1_455 no
    H19A O2 2.8956 . 2_745 no
    H19A H2 3.0672 . 2_645 no
    H19A H12B 3.5456 . 2_745 no
    H19A H13A 2.7840 . 2_645 no
    H19A H13B 3.2336 . 4_555 no
    H19A H17B 3.1948 . 1_655 no
    H19A H18A 3.5469 . 1_655 no
    H19A H18B 3.3917 . 1_655 no
    H19A H7 3.3714 . 2_645 no
    H19B Cl1 3.5522 . 3_666 no
    H19B C12 3.2416 . 4_455 no
    H19B C13 3.2044 . 4_555 no
    H19B C14 3.4699 . 4_555 no
    H19B H12A 2.5322 . 4_455 no
    H19B H12B 3.0834 . 4_455 no
    H19B H13A 2.9537 . 2_645 no
    H19B H13A 3.3601 . 4_555 no
    H19B H13B 2.4891 . 4_555 no
    H19B H14A 3.0826 . 4_555 no
    H19B H14B 3.5342 . 4_555 no
    H8 Cl1 3.48(6) . 3_666 no
    H8 C2 3.15(5) . 1_655 no
    H8 C3 3.54(5) . 1_655 no
    H8 C5 3.59(6) . 3_766 no
    H8 H2 2.9741 . 1_655 no
    H8 H5 2.6944 . 3_766 no
    H7 O2 2.67(4) . 1_455 no
    H7 H9 3.1772 . 1_455 no
    H7 H17A 2.8962 . 2_655 no
    H7 H19A 3.3714 . 2_655 no
loop_
    _geom_angle_atom_site_label_1
    _geom_angle_atom_site_label_2
    _geom_angle_atom_site_label_3
    _geom_angle_site_symmetry_1
    _geom_angle_site_symmetry_2
    _geom_angle_site_symmetry_3
    _geom_angle
    _geom_angle_publ_flag
    C15 O1 C16 . . . 117.9(3) no
    C2 C1 C6 . . . 117.4(4) no
    C2 C1 C7 . . . 119.5(4) no
    C6 C1 C7 . . . 123.1(4) no
    C1 C2 C3 . . . 121.3(4) no
    C2 C3 C4 . . . 119.4(4) no
    Cl1 C4 C3 . . . 118.7(4) no
    Cl1 C4 C5 . . . 120.4(4) no
    C3 C4 C5 . . . 120.9(4) no
    C4 C5 C6 . . . 119.3(4) no
    C1 C6 C5 . . . 121.6(4) no
    C1 C7 C8 . . . 127.8(5) no
    C7 C8 C9 . . . 124.8(4) no
    C8 C9 C10 . . . 113.6(4) no
    C8 C9 C21 . . . 108.6(4) no
    C10 C9 C21 . . . 109.0(4) no
    C9 C10 C11 . . . 119.3(4) no
    C9 C10 C15 . . . 122.2(4) no
    C11 C10 C15 . . . 118.4(4) no
    O2 C11 C10 . . . 120.7(4) no
    O2 C11 C12 . . . 121.5(4) no
    C10 C11 C12 . . . 117.7(4) no
    C11 C12 C13 . . . 112.5(4) no
    C12 C13 C14 . . . 110.3(4) no
    C13 C14 C15 . . . 110.4(4) no
    O1 C15 C10 . . . 122.4(4) no
    O1 C15 C14 . . . 111.0(4) no
    C10 C15 C14 . . . 126.7(4) no
    O1 C16 C17 . . . 110.9(4) no
    O1 C16 C21 . . . 122.8(4) no
    C17 C16 C21 . . . 126.3(4) no
    C16 C17 C18 . . . 110.1(4) no
    C17 C18 C19 . . . 112.4(5) no
    C18 C19 C20 . . . 112.0(4) no
    O3 C20 C19 . . . 121.7(4) no
    O3 C20 C21 . . . 120.6(4) no
    C19 C20 C21 . . . 117.6(4) no
    C9 C21 C16 . . . 121.5(4) no
    C9 C21 C20 . . . 119.5(4) no
    C16 C21 C20 . . . 119.0(4) no
    C1 C2 H2 . . . 119.337 no
    C3 C2 H2 . . . 119.331 no
    C2 C3 H3 . . . 120.285 no
    C4 C3 H3 . . . 120.295 no
    C4 C5 H5 . . . 120.343 no
    C6 C5 H5 . . . 120.335 no
    C1 C6 H6 . . . 119.226 no
    C5 C6 H6 . . . 119.214 no
    C1 C7 H7 . . . 110(3) no
    C8 C7 H7 . . . 122(3) no
    C7 C8 H8 . . . 118(3) no
    C9 C8 H8 . . . 117(3) no
    C8 C9 H9 . . . 108.517 no
    C10 C9 H9 . . . 108.517 no
    C21 C9 H9 . . . 108.517 no
    C11 C12 H12A . . . 109.090 no
    C11 C12 H12B . . . 109.095 no
    C13 C12 H12A . . . 109.096 no
    C13 C12 H12B . . . 109.096 no
    H12A C12 H12B . . . 107.839 no
    C12 C13 H13A . . . 109.587 no
    C12 C13 H13B . . . 109.587 no
    C14 C13 H13A . . . 109.580 no
    C14 C13 H13B . . . 109.577 no
    H13A C13 H13B . . . 108.127 no
    C13 C14 H14A . . . 109.571 no
    C13 C14 H14B . . . 109.570 no
    C15 C14 H14A . . . 109.565 no
    C15 C14 H14B . . . 109.565 no
    H14A C14 H14B . . . 108.112 no
    C16 C17 H17A . . . 109.647 no
    C16 C17 H17B . . . 109.641 no
    C18 C17 H17A . . . 109.632 no
    C18 C17 H17B . . . 109.638 no
    H17A C17 H17B . . . 108.161 no
    C17 C18 H18A . . . 109.137 no
    C17 C18 H18B . . . 109.133 no
    C19 C18 H18A . . . 109.133 no
    C19 C18 H18B . . . 109.127 no
    H18A C18 H18B . . . 107.854 no
    C18 C19 H19A . . . 109.215 no
    C18 C19 H19B . . . 109.211 no
    C20 C19 H19A . . . 109.213 no
    C20 C19 H19B . . . 109.201 no
    H19A C19 H19B . . . 107.906 no
loop_
    _geom_torsion_atom_site_label_1
    _geom_torsion_atom_site_label_2
    _geom_torsion_atom_site_label_3
    _geom_torsion_atom_site_label_4
    _geom_torsion_site_symmetry_1
    _geom_torsion_site_symmetry_2
    _geom_torsion_site_symmetry_3
    _geom_torsion_site_symmetry_4
    _geom_torsion
    _geom_torsion_publ_flag
    C15 O1 C16 C17 . . . . -169.7(3) no
    C15 O1 C16 C21 . . . . 11.3(6) no
    C16 O1 C15 C10 . . . . -13.3(5) no
    C16 O1 C15 C14 . . . . 167.9(3) no
    C2 C1 C6 C5 . . . . 1.0(6) no
    C6 C1 C2 C3 . . . . -0.6(6) no
    C2 C1 C7 C8 . . . . -177.1(4) no
    C7 C1 C2 C3 . . . . 177.7(4) no
    C6 C1 C7 C8 . . . . 1.0(7) no
    C7 C1 C6 C5 . . . . -177.2(4) no
    C1 C2 C3 C4 . . . . -1.6(7) no
    C2 C3 C4 Cl1 . . . . -175.5(4) no
    C2 C3 C4 C5 . . . . 3.4(7) no
    Cl1 C4 C5 C6 . . . . 175.9(3) no
    C3 C4 C5 C6 . . . . -3.0(7) no
    C4 C5 C6 C1 . . . . 0.7(6) no
    C1 C7 C8 C9 . . . . 175.5(4) no
    C7 C8 C9 C10 . . . . 32.5(6) no
    C7 C8 C9 C21 . . . . -88.9(5) no
    C8 C9 C10 C11 . . . . 78.4(5) no
    C8 C9 C10 C15 . . . . -103.2(4) no
    C8 C9 C21 C16 . . . . 104.4(4) no
    C8 C9 C21 C20 . . . . -73.3(5) no
    C10 C9 C21 C16 . . . . -19.8(5) no
    C10 C9 C21 C20 . . . . 162.5(3) no
    C21 C9 C10 C11 . . . . -160.4(3) no
    C21 C9 C10 C15 . . . . 18.0(5) no
    C9 C10 C11 O2 . . . . -0.7(6) no
    C9 C10 C11 C12 . . . . 176.9(3) no
    C9 C10 C15 O1 . . . . -2.6(6) no
    C9 C10 C15 C14 . . . . 176.0(4) no
    C11 C10 C15 O1 . . . . 175.7(4) no
    C11 C10 C15 C14 . . . . -5.7(6) no
    C15 C10 C11 O2 . . . . -179.0(4) no
    C15 C10 C11 C12 . . . . -1.4(6) no
    O2 C11 C12 C13 . . . . -150.2(4) no
    C10 C11 C12 C13 . . . . 32.2(5) no
    C11 C12 C13 C14 . . . . -55.7(5) no
    C12 C13 C14 C15 . . . . 47.7(4) no
    C13 C14 C15 O1 . . . . 160.2(3) no
    C13 C14 C15 C10 . . . . -18.6(6) no
    O1 C16 C17 C18 . . . . -164.2(3) no
    O1 C16 C21 C9 . . . . 6.5(6) no
    O1 C16 C21 C20 . . . . -175.8(3) no
    C17 C16 C21 C9 . . . . -172.5(4) no
    C17 C16 C21 C20 . . . . 5.3(7) no
    C21 C16 C17 C18 . . . . 14.8(6) no
    C16 C17 C18 C19 . . . . -44.7(5) no
    C17 C18 C19 C20 . . . . 55.4(5) no
    C18 C19 C20 O3 . . . . 146.9(5) no
    C18 C19 C20 C21 . . . . -35.1(6) no
    O3 C20 C21 C9 . . . . 0.6(6) no
    O3 C20 C21 C16 . . . . -177.2(4) no
    C19 C20 C21 C9 . . . . -177.4(4) no
    C19 C20 C21 C16 . . . . 4.8(6) no
loop_
    _geom_hbond_atom_site_label_D
    _geom_hbond_atom_site_label_H
    _geom_hbond_atom_site_label_A
    _geom_hbond_site_symmetry_D
    _geom_hbond_site_symmetry_H
    _geom_hbond_site_symmetry_A
    _geom_hbond_distance_DH
    _geom_hbond_distance_HA
    _geom_hbond_distance_DA
    _geom_hbond_angle_DHA
    _geom_hbond_publ_flag
    C18 H18A O3 . . 1_455 0.970 2.4963 3.316(6) 142.00 yes
