# Supplementary material for: (E)-9-(4-Chloro­styr­yl)-3,4,5,6,7,9-hexa­hydro-2H-xanthene-1,8-dione
Source: Acta Crystallogr Sect E Struct Rep Online. 2012 Jan 21;68(Pt 2):o501. doi: 10.1107/S1600536812002139 (PMC3275246; doi:10.1107/S1600536812002139)
Supplement: Supplementary file 2 [file e-68-0o501-Isup2.hkl]

# 
# h,k,l, Fc-squared, Fo-squared, sigma(Fo-squared) and status flag 
# 
data_I
_shelx_title ' 1124A' 
_shelx_refln_list_code          4 
_shelx_F_calc_maximum      169.67 
_exptl_crystal_F_000       744.00 
_reflns_d_resolution_high  0.8306 
 
loop_ 
 _symmetry_equiv_pos_as_xyz 
 'x, y, z' 
 '-x+1/2, y+1/2, -z+1/2' 
 '-x, -y, -z' 
 'x-1/2, -y-1/2, z-1/2' 
 
_cell_length_a     5.6262 
_cell_length_b    16.2734 
_cell_length_c    18.5701 
_cell_angle_alpha  90.000 
_cell_angle_beta   90.125 
_cell_angle_gamma  90.000 
 
_shelx_F_squared_multiplier     1.000 
 
loop_ 
 _refln_index_h 
 _refln_index_k 
 _refln_index_l 
 _refln_F_squared_calc 
 _refln_F_squared_meas 
 _refln_F_squared_sigma 
 _refln_observed_status 
   2   0   0     4182.79     3999.65    153.03 o 
   4   0   0       27.67       53.66     19.75 o 
   6   0   0        8.05      -11.15     21.01 o 
   1   1   0       45.87       52.21      7.25 o 
   2   1   0     4856.49     4728.71     67.68 o 
   3   1   0      988.90     1058.03     25.83 o 
   4   1   0      315.29      346.26     18.06 o 
   5   1   0       49.76       28.70     15.81 o 
   6   1   0        0.30       -4.57     14.34 o 
   1   2   0      652.85      605.28     12.32 o 
   2   2   0       11.50        8.01      8.26 o 
   3   2   0     1152.73     1071.61     22.03 o 
   4   2   0        0.03      -11.08     11.08 o 
   5   2   0       75.22       77.35     16.98 o 
   6   2   0       33.78       27.22     15.86 o 
   1   3   0     2159.55     2095.56     24.60 o 
   2   3   0      211.91      212.31      9.68 o 
   3   3   0      225.71      263.62     26.21 o 
   4   3   0     1057.17     1237.88     29.54 o 
   5   3   0       26.07       21.71     14.03 o 
   6   3   0        2.95       -3.34     15.40 o 
   0   4   0     2979.89     2705.17     36.02 o 
   1   4   0     5347.15     5197.33     47.36 o 
   2   4   0     1543.77     1570.44     22.71 o 
   3   4   0      574.84      632.64     17.41 o 
   4   4   0        0.00       -0.04     14.86 o 
   5   4   0        9.21        5.92      9.52 o 
   6   4   0        5.30       17.82     14.59 o 
   1   5   0     1582.10     1490.53     18.90 o 
   2   5   0       40.70       34.22     11.98 o 
   3   5   0       64.01       71.26      7.94 o 
   4   5   0        0.01       -7.32     10.14 o 
   5   5   0        0.68        4.57     11.12 o 
   6   5   0        3.78        2.09     14.40 o 
   0   6   0     2097.77     2127.68     35.27 o 
   1   6   0     1023.45      886.71     15.23 o 
   2   6   0       40.02       51.38      5.31 o 
   3   6   0       82.32      103.84     14.56 o 
   4   6   0      403.29      439.95     19.88 o 
   5   6   0       20.86        7.84     10.86 o 
   6   6   0        1.39       19.96     17.11 o 
   1   7   0      777.83      777.48     16.81 o 
   2   7   0        6.15        4.01      6.53 o 
   3   7   0        0.47        8.37      7.91 o 
   4   7   0       28.74       24.98      6.35 o 
   5   7   0       19.97        9.22     13.50 o 
   6   7   0       67.96       33.65     22.07 o 
   0   8   0        7.54       -0.92      9.53 o 
   1   8   0        6.41        0.71      6.75 o 
   2   8   0     1235.43     1366.47     20.51 o 
   3   8   0       43.70       36.76      7.86 o 
   4   8   0     1174.89     1224.83     74.30 o 
   5   8   0        0.17        3.74     10.71 o 
   6   8   0        0.05       22.41     40.26 o 
   1   9   0       76.88       88.18     10.77 o 
   2   9   0       40.70       30.22      6.23 o 
   3   9   0      137.10      146.53     23.35 o 
   4   9   0        4.85       10.87     17.34 o 
   5   9   0        1.29        4.65     10.62 o 
   0  10   0      761.97      776.71     56.89 o 
   1  10   0      723.51      770.07     19.03 o 
   2  10   0      234.02      252.30     12.81 o 
   3  10   0      209.02      191.52     41.24 o 
   4  10   0        8.01       11.28     38.84 o 
   1  11   0       39.36       57.35     13.55 o 
   2  11   0       50.51       48.98     11.45 o 
   3  11   0      395.47      288.18     22.65 o 
   4  11   0        1.75       -1.42     54.16 o 
   5  11   0       43.62       77.42     56.21 o 
   0  12   0       77.43       88.74     40.08 o 
   1  12   0      612.10      664.67     23.77 o 
   2  12   0        0.63      -11.16     11.16 o 
   3  12   0       87.80       85.05     30.45 o 
   4  12   0       38.37       58.41     50.88 o 
   1  13   0       61.91       43.58     14.37 o 
   2  13   0       11.34       10.05     12.99 o 
   3  13   0       32.79       -6.19     23.18 o 
   4  13   0       44.01       80.87     69.59 o 
   0  14   0      483.65      447.87     39.73 o 
   1  14   0      191.68      182.87     32.11 o 
   2  14   0        3.58       -9.38      9.38 o 
   3  14   0       24.34       43.04     20.14 o 
   1  15   0      129.40       99.75     28.80 o 
   2  15   0      100.61       69.08     25.47 o 
   3  15   0        1.79       47.44     51.51 o 
   0  16   0      133.56       27.56     48.09 o 
   1  16   0       64.93       53.26     15.72 o 
   2  16   0       98.58       82.61     19.35 o 
   3  16   0        4.09       42.29     44.01 o 
   1  17   0       10.95       12.18     14.88 o 
   2  17   0        0.13        4.73     19.59 o 
   3  17   0       15.66       17.12     44.28 o 
   0  18   0       11.18      -20.91     34.62 o 
   1  18   0        3.37       21.68     17.12 o 
   2  18   0       16.78       26.83     25.92 o 
   1  19   0       14.33       26.95     14.95 o 
  -5   0   1        0.45       -6.48     18.18 o 
  -3   0   1      564.54      555.11     25.50 o 
  -1   0   1     1635.61     1528.54     27.64 o 
   1   0   1    22636.18    21008.04    426.92 o 
   3   0   1      424.56      509.30     24.73 o 
   5   0   1       63.40       58.22     24.42 o 
  -6   1   1       51.14       72.49     18.21 o 
  -5   1   1       31.97       30.30     13.29 o 
  -4   1   1       26.16       -0.63     10.28 o 
  -3   1   1      138.86      136.18     14.03 o 
  -2   1   1        3.34       -5.18      6.67 o 
  -1   1   1     2243.01     2166.92     21.86 o 
   1   1   1     9061.65     8448.48     89.67 o 
   2   1   1     1102.41      994.58     41.55 o 
   3   1   1     1135.83     1344.36     24.63 o 
   4   1   1        4.59        9.71     13.78 o 
   5   1   1       54.92       37.63     15.11 o 
   6   1   1       37.66       34.96     17.49 o 
  -6   2   1       31.30       42.65     18.48 o 
  -5   2   1        2.31       -4.69     11.71 o 
  -4   2   1       59.39       52.65     14.88 o 
  -3   2   1        4.96        5.82     10.10 o 
  -2   2   1        0.74       -2.25      6.20 o 
  -1   2   1     8452.03     7957.35     75.79 o 
   1   2   1       62.54       63.75      5.95 o 
   2   2   1      311.87      276.59     14.81 o 
   3   2   1      152.23      161.58     12.11 o 
   4   2   1     1001.09     1041.72     26.97 o 
   5   2   1       91.75       77.35     18.84 o 
   6   2   1       65.40       48.31     18.15 o 
  -6   3   1        1.33        8.86     13.63 o 
  -5   3   1       13.83       20.07     13.27 o 
  -4   3   1        0.18       -2.22      8.26 o 
  -3   3   1     1073.86     1162.57     22.69 o 
  -2   3   1        7.09       16.19      5.21 o 
  -1   3   1       85.46       88.75      5.26 o 
   0   3   1     2354.39     2097.00     29.29 o 
   1   3   1     3638.73     3496.50     53.09 o 
   2   3   1      895.19      841.74     21.95 o 
   3   3   1      630.63      611.03     18.05 o 
   4   3   1       46.32       53.71     11.05 o 
   5   3   1        2.88       18.21     13.23 o 
   6   3   1        0.42        3.45     14.31 o 
  -6   4   1       33.03       46.62     14.76 o 
  -5   4   1       25.32       40.78     11.26 o 
  -4   4   1       22.96       23.61     11.08 o 
  -3   4   1      514.27      484.68     14.30 o 
  -2   4   1     1826.00     1900.90     24.65 o 
  -1   4   1     6380.63     6192.51     59.35 o 
   0   4   1      326.51      288.86     10.07 o 
   1   4   1      515.74      502.89     22.20 o 
   2   4   1       10.39       13.57      7.59 o 
   3   4   1        3.43        4.10      8.49 o 
   4   4   1        6.96       18.39     10.12 o 
   5   4   1       21.26       27.46     13.67 o 
   6   4   1       10.74       27.74     21.29 o 
  -6   5   1       18.07       39.44     21.01 o 
  -5   5   1      238.00      241.15     17.00 o 
  -4   5   1        0.06       -7.19      7.19 o 
  -3   5   1        8.72       22.82      8.09 o 
  -2   5   1     1347.79     1289.78     23.80 o 
  -1   5   1     2132.51     2037.51     24.59 o 
   0   5   1     1671.36     1545.54     21.43 o 
   1   5   1     1262.08     1201.50     23.06 o 
   2   5   1      424.89      426.68     11.58 o 
   3   5   1        2.67       14.89      8.96 o 
   4   5   1        1.73        4.88      8.94 o 
   5   5   1        7.21        8.89     10.95 o 
   6   5   1        0.56       14.61     15.79 o 
  -6   6   1        2.66       10.01     16.87 o 
  -5   6   1       14.79       28.54     17.85 o 
  -4   6   1       27.72       49.51     14.93 o 
  -3   6   1       32.59       42.98     10.57 o 
  -2   6   1      207.45      218.47     13.52 o 
  -1   6   1       76.54       70.93      7.67 o 
   0   6   1       39.89       36.64      8.73 o 
   1   6   1      267.28      250.59     10.90 o 
   2   6   1      782.02      749.75     35.43 o 
   3   6   1      202.79      211.19     15.07 o 
   4   6   1        2.40        5.14      8.31 o 
   5   6   1        3.04       -2.54     10.85 o 
   6   6   1       14.81       39.03     23.08 o 
  -6   7   1        9.60       11.76     14.85 o 
  -5   7   1       62.62       29.70     14.14 o 
  -4   7   1      437.67      433.40     23.23 o 
  -3   7   1      834.34      830.15     21.74 o 
  -2   7   1       40.20       41.58      7.61 o 
  -1   7   1      430.82      416.54     21.36 o 
   0   7   1       80.59      120.11     10.20 o 
   1   7   1      166.52      172.12     10.42 o 
   2   7   1      108.07      112.91     13.45 o 
   3   7   1      112.32       96.96      7.82 o 
   4   7   1       76.39       78.08     17.88 o 
   5   7   1        0.08        5.85      8.79 o 
   6   7   1        1.59       39.42     51.22 o 
  -6   8   1       29.59      110.07     49.29 o 
  -5   8   1        0.03        4.55     11.14 o 
  -4   8   1      216.45      222.53     29.65 o 
  -3   8   1       18.91       25.91      8.45 o 
  -2   8   1       26.08       21.38     10.31 o 
  -1   8   1      311.80      316.43     14.42 o 
   0   8   1        9.91       11.98      9.49 o 
   1   8   1       88.63       84.03     11.25 o 
   2   8   1       84.11       88.84     22.29 o 
   3   8   1      956.91     1064.19     59.23 o 
   4   8   1        5.39        5.84      5.75 o 
   5   8   1       18.68        3.04      9.48 o 
   6   8   1       44.78       96.29     46.96 o 
  -5   9   1        0.18        5.80     12.95 o 
  -4   9   1       42.00       33.03     15.79 o 
  -3   9   1       88.17       99.53     12.49 o 
  -2   9   1      110.35      103.21      8.52 o 
  -1   9   1      106.65       92.36     11.75 o 
   0   9   1      182.41      181.21     11.54 o 
   1   9   1      657.22      711.24     22.04 o 
   2   9   1       41.59       41.11      7.75 o 
   3   9   1      101.82       89.43     19.61 o 
   4   9   1        2.21       13.64     21.78 o 
   5   9   1        3.79      -35.45     50.05 o 
  -5  10   1        0.84       11.65     12.42 o 
  -4  10   1        3.42        5.41      6.86 o 
  -3  10   1      140.35      123.85     13.11 o 
  -2  10   1       33.72       30.30     14.06 o 
  -1  10   1      150.46      187.08     13.20 o 
   0  10   1     3114.05     3403.82     52.39 o 
   1  10   1      296.10      312.98     20.41 o 
   2  10   1       46.58       46.61     13.60 o 
   3  10   1     1233.60      880.94     50.66 o 
   4  10   1       79.52        1.36      9.44 o 
   5  10   1       28.06       75.45     54.52 o 
  -3  11   1      476.51      476.34     18.96 o 
  -2  11   1      613.64      668.95     28.14 o 
  -1  11   1        6.36       10.78     10.40 o 
   0  11   1      422.03      408.01     18.04 o 
   1  11   1      165.87      151.41     16.13 o 
   2  11   1        0.73       -0.84     10.18 o 
   3  11   1       73.87       52.19     21.47 o 
   4  11   1        1.00        5.35     15.40 o 
  -3  12   1       72.31       34.10     12.96 o 
  -2  12   1      171.14      219.89     14.70 o 
  -1  12   1        9.81       -0.59      9.86 o 
   0  12   1      146.46      155.83     28.12 o 
   1  12   1       13.01       22.54     13.18 o 
   2  12   1        0.35       -3.77      4.95 o 
   3  12   1      104.85       38.92     28.23 o 
   4  12   1       11.33        0.67      8.49 o 
  -5  13   1        5.92       12.88     46.42 o 
  -3  13   1        4.53        0.70      9.19 o 
  -2  13   1        0.03       -5.50     10.05 o 
  -1  13   1      334.03      324.16     22.96 o 
   0  13   1      113.13      103.13     32.91 o 
   1  13   1       49.05       29.41     15.69 o 
   2  13   1        0.24        4.19      6.59 o 
   3  13   1        0.38       25.10     26.25 o 
   4  13   1       11.84        4.05      9.99 o 
  -3  14   1        1.85        6.70      8.94 o 
  -2  14   1       24.75       14.25     23.61 o 
  -1  14   1       32.34       25.33     13.80 o 
   0  14   1        0.04      -14.00     14.00 o 
   1  14   1        0.55        4.71     14.03 o 
   2  14   1      609.31      670.17     98.21 o 
   3  14   1        2.97       -5.54     16.79 o 
  -3  15   1        1.52       -4.22      4.22 o 
  -2  15   1        3.41       21.68     11.75 o 
  -1  15   1       64.63       39.76     14.78 o 
   0  15   1        0.78       -6.14     14.50 o 
   1  15   1      179.35      142.02     28.44 o 
   2  15   1        5.41       -0.91      6.25 o 
   3  15   1        1.58        5.28     25.10 o 
  -3  16   1       21.48       23.86     42.86 o 
  -2  16   1       40.45       33.29     20.95 o 
  -1  16   1       41.70       43.10     21.44 o 
   0  16   1       34.49       10.31     19.41 o 
   1  16   1       15.13       -1.74     10.88 o 
   2  16   1       12.66       11.65      7.98 o 
   3  16   1       10.55        6.46     30.52 o 
  -3  17   1        1.67       38.44     54.85 o 
  -2  17   1        0.61       -8.41     17.45 o 
  -1  17   1       80.71       43.74     20.26 o 
   0  17   1       17.33       22.97     17.59 o 
   1  17   1       18.88       20.78     14.14 o 
   2  17   1       21.17       63.08     38.79 o 
   3  17   1        9.85      -26.36     26.36 o 
  -2  18   1        0.13       24.49     26.36 o 
  -1  18   1        9.12       10.24     15.29 o 
   0  18   1        2.86        8.98     16.13 o 
   1  18   1        2.56       -1.11     10.91 o 
   2  18   1        9.28       43.05     34.15 o 
  -1  19   1        0.35       17.39     17.60 o 
   0  19   1       20.43       -7.37     21.67 o 
   1  19   1        1.08       11.14     17.63 o 
  -6   0   2        9.43       -0.71     19.34 o 
  -4   0   2      566.65      566.57     42.77 o 
  -2   0   2      954.79      889.33     24.54 o 
   2   0   2     5381.86     5248.19    130.06 o 
   4   0   2      438.71      542.98     37.80 o 
   6   0   2       23.23       22.88     25.24 o 
  -6   1   2       41.41       56.46     20.65 o 
  -5   1   2        0.36        1.15     15.01 o 
  -4   1   2       86.57       89.10     15.52 o 
  -3   1   2      219.26      223.99     11.65 o 
  -2   1   2     2718.46     2702.39     26.66 o 
  -1   1   2      567.51      531.00     10.53 o 
   1   1   2     2953.97     2868.31     35.51 o 
   2   1   2      643.06      583.68     37.80 o 
   3   1   2      343.06      332.09     18.62 o 
   4   1   2       10.28       14.96     13.01 o 
   5   1   2        3.54        3.89     12.47 o 
   6   1   2       44.22       24.29     16.54 o 
  -6   2   2        8.09        3.02     13.08 o 
  -5   2   2        0.59       17.41     12.27 o 
  -4   2   2        8.52       -1.48      9.28 o 
  -3   2   2      120.25      109.91     11.29 o 
  -2   2   2      995.46      999.43     18.30 o 
  -1   2   2     2385.92     2315.05     27.81 o 
   0   2   2      492.39      427.83     13.74 o 
   1   2   2     4287.50     4114.19     49.46 o 
   2   2   2      601.14      592.86     26.41 o 
   3   2   2      523.70      580.89     29.49 o 
   4   2   2      169.62      161.69     16.80 o 
   5   2   2        5.13        8.13     12.43 o 
   6   2   2        7.39       12.18     15.55 o 
  -6   3   2        0.48       14.72     13.53 o 
  -5   3   2      184.21      259.08     24.54 o 
  -4   3   2       41.49       43.13     12.53 o 
  -3   3   2      573.70      605.35     15.22 o 
  -2   3   2      243.75      259.08     13.68 o 
  -1   3   2    27683.46    27096.57    268.04 o 
   0   3   2     6109.21     5815.42     56.90 o 
   1   3   2        8.03       11.14      5.13 o 
   2   3   2      274.13      257.64     10.44 o 
   3   3   2       16.44       13.03     12.01 o 
   4   3   2       32.35       43.44     12.60 o 
   5   3   2       44.83       30.24     15.67 o 
   6   3   2       15.00       15.63     15.39 o 
  -6   4   2        2.54       23.13     20.43 o 
  -5   4   2       99.43      106.60     22.80 o 
  -4   4   2       29.17       29.55     20.05 o 
  -3   4   2      187.05      208.26     13.91 o 
  -2   4   2        4.47        9.87      8.17 o 
  -1   4   2    11574.35    11103.85    100.32 o 
   0   4   2     1492.50     1401.27     22.35 o 
   1   4   2     2057.26     1797.70     35.41 o 
   2   4   2     1662.77     1777.82     23.18 o 
   3   4   2       29.83       40.19      8.16 o 
   4   4   2        4.14        4.63      9.50 o 
   5   4   2        0.43        9.82     12.32 o 
   6   4   2        1.83      -15.27     15.27 o 
  -6   5   2        0.37       -5.24     17.99 o 
  -5   5   2      779.97      841.21     36.88 o 
  -4   5   2      141.39      149.89     20.83 o 
  -3   5   2      315.76      340.50     15.54 o 
  -2   5   2        0.84        1.96      7.03 o 
  -1   5   2       20.25       21.32      6.41 o 
   0   5   2      699.91      612.57     15.98 o 
   1   5   2      102.83      105.13      7.19 o 
   2   5   2      233.79      228.02     30.23 o 
   3   5   2      224.59      248.03     16.16 o 
   4   5   2       16.08       24.18      9.80 o 
   5   5   2       27.68       16.24     12.05 o 
   6   5   2        7.78       43.27     15.68 o 
  -6   6   2       11.08       75.30     23.47 o 
  -5   6   2        0.12        9.81     19.30 o 
  -4   6   2       84.17       93.47     16.34 o 
  -3   6   2      164.06      152.66     13.01 o 
  -2   6   2     3631.98     4060.40     59.35 o 
  -1   6   2      920.60      880.66     15.49 o 
   0   6   2      530.83      519.61     19.14 o 
   1   6   2      113.58      108.46      7.05 o 
   2   6   2      273.05      246.06     41.15 o 
   3   6   2      186.16      222.71     22.48 o 
   4   6   2      128.94      140.06     17.36 o 
   5   6   2       21.78       20.06     10.96 o 
   6   6   2       28.48       22.90     16.91 o 
  -6   7   2       21.23       31.37     18.18 o 
  -5   7   2        6.50      -10.48     14.79 o 
  -4   7   2      775.01      855.85     46.16 o 
  -3   7   2      832.53      927.74     22.48 o 
  -2   7   2      324.51      344.25     12.71 o 
  -1   7   2      742.05      734.57     13.76 o 
   0   7   2      482.75      466.83     16.02 o 
   1   7   2        4.27        9.53      6.35 o 
   2   7   2       90.78      137.55     25.60 o 
   3   7   2       94.57      112.08     37.12 o 
   4   7   2      401.30      338.90     56.98 o 
   5   7   2       27.35       21.98     10.45 o 
   6   7   2       12.73       86.66     61.96 o 
  -6   8   2        1.19       71.56     37.41 o 
  -5   8   2        3.81      -21.51     22.04 o 
  -4   8   2      200.61      216.27     20.01 o 
  -3   8   2       59.63       77.14     12.03 o 
  -2   8   2      291.68      296.38     21.70 o 
  -1   8   2      976.17     1027.67     18.58 o 
   0   8   2      469.67      458.23     15.81 o 
   1   8   2        0.04       -8.74      8.74 o 
   2   8   2       19.36       41.49     14.35 o 
   3   8   2       75.73      100.88     27.84 o 
   4   8   2       60.03       69.21     47.83 o 
   5   8   2        3.87        1.41      4.22 o 
   6   8   2        2.93      108.05     54.23 o 
  -5   9   2       17.70      -12.35     13.48 o 
  -4   9   2        0.02       -2.32     10.43 o 
  -3   9   2      362.06      361.80     18.08 o 
  -2   9   2      630.10      613.50     20.86 o 
  -1   9   2        2.36       12.05      8.43 o 
   0   9   2      441.42      432.40     15.87 o 
   1   9   2       59.92       51.36      7.88 o 
   2   9   2        6.03        9.87     21.07 o 
   3   9   2      160.00      180.77     17.89 o 
   4   9   2      199.03      250.35     46.50 o 
   5   9   2       21.93       24.79      7.72 o 
  -5  10   2        5.41       19.09     15.09 o 
  -4  10   2       48.88       21.32     19.09 o 
  -3  10   2       12.38        6.93      9.45 o 
  -2  10   2        3.63       -0.41      7.42 o 
  -1  10   2       29.17       24.05      9.65 o 
   0  10   2     1898.29     1957.45     36.10 o 
   1  10   2       88.61       93.40     10.37 o 
   2  10   2       79.51       55.98     16.40 o 
   3  10   2      414.26      378.03     35.10 o 
   4  10   2       27.13       36.99     12.84 o 
   5  10   2       47.98       42.20     83.14 o 
  -5  11   2       32.69       36.23     78.87 o 
  -4  11   2        0.07       -5.55      7.07 o 
  -3  11   2      509.10      566.34     19.90 o 
  -2  11   2      251.33      256.27     19.89 o 
  -1  11   2       49.64       44.78     11.30 o 
   0  11   2       71.97       59.17     13.40 o 
   1  11   2       22.50       -3.26      9.00 o 
   2  11   2       28.12       56.02     18.94 o 
   3  11   2      108.62       97.43     23.17 o 
   4  11   2        0.86       -6.28     29.58 o 
  -4  12   2        2.20       -1.11     11.22 o 
  -3  12   2       37.68       15.49     14.28 o 
  -2  12   2      238.76      250.46     14.18 o 
  -1  12   2       29.56       38.54     13.59 o 
   0  12   2       13.47       15.50     13.80 o 
   1  12   2      262.46      227.47     18.33 o 
   2  12   2       33.04       32.84     10.49 o 
   3  12   2       70.91       46.39     23.58 o 
   4  12   2       23.28        6.11     19.43 o 
   5  12   2        0.01       22.49     54.24 o 
  -3  13   2       38.22       15.75     19.76 o 
  -2  13   2       26.76       39.28     13.01 o 
  -1  13   2      369.01      381.41     32.31 o 
   0  13   2      316.82      333.23     18.05 o 
   1  13   2      218.91      183.40     15.82 o 
   2  13   2        3.36        4.85      3.72 o 
   3  13   2       37.19       27.52     26.09 o 
   4  13   2        0.38      -12.96     13.30 o 
  -3  14   2        0.00        2.33      8.16 o 
  -2  14   2        2.61       -0.22     10.77 o 
  -1  14   2        2.41        4.15     12.46 o 
   0  14   2      166.69      164.24     39.16 o 
   1  14   2      137.46      128.51     24.19 o 
   2  14   2      825.76      861.26     38.34 o 
   3  14   2        8.00      -22.70     31.00 o 
  -3  15   2        0.25        4.50     14.67 o 
  -2  15   2       34.49       51.79     13.11 o 
  -1  15   2        4.16        0.32     12.43 o 
   0  15   2        1.68        9.47     12.49 o 
   1  15   2       21.37       14.57     11.11 o 
   2  15   2       59.94       52.47      9.46 o 
   3  15   2       64.69       64.64     36.59 o 
   4  15   2        1.90       52.58     68.40 o 
  -3  16   2       61.61       76.97     42.82 o 
  -2  16   2       10.16       15.50     13.38 o 
  -1  16   2        7.06       11.51     15.11 o 
   0  16   2       24.41       18.64     15.81 o 
   1  16   2       28.73       13.72     13.07 o 
   2  16   2        0.35        6.96      8.21 o 
   3  16   2        9.03        8.74     30.63 o 
  -3  17   2       12.37      -32.38     43.01 o 
  -2  17   2       42.17       56.77     23.65 o 
  -1  17   2        0.02      -12.05     15.49 o 
   0  17   2        7.46        7.64     15.00 o 
   1  17   2       16.30        3.36     12.68 o 
   2  17   2        0.55        9.67     36.15 o 
   3  17   2        0.01       11.15     26.95 o 
  -2  18   2        6.12       -6.67     30.22 o 
  -1  18   2        5.81       -3.47     17.77 o 
   0  18   2       29.36       49.40     23.00 o 
   1  18   2       63.86       51.45     18.85 o 
   2  18   2       16.33       37.66     25.92 o 
  -1  19   2        1.38        9.57     16.66 o 
   0  19   2        8.60        7.22     18.60 o 
   1  19   2        0.02        2.27     11.71 o 
  -5   0   3      178.10      226.54     35.38 o 
  -3   0   3      136.12      159.75     13.20 o 
  -1   0   3     1445.49     1588.90     43.63 o 
   1   0   3     1310.73     1195.75     32.28 o 
   3   0   3     2990.58     3120.63     71.29 o 
   5   0   3      109.13       88.23     30.20 o 
  -6   1   3        0.45       -1.12     15.88 o 
  -5   1   3        1.21       12.61     14.02 o 
  -4   1   3        8.07        1.59     10.44 o 
  -3   1   3        3.05       -3.46      6.50 o 
  -2   1   3     1166.17     1209.11     20.80 o 
  -1   1   3      274.47      270.03     12.34 o 
   0   1   3     1340.54     1280.72     31.02 o 
   1   1   3     3341.34     2992.51     39.76 o 
   2   1   3       20.52       13.42      9.90 o 
   3   1   3     2160.22     2290.77     52.78 o 
   4   1   3        9.81       21.58     13.51 o 
   5   1   3       19.59       13.52     13.25 o 
   6   1   3        0.27       -3.25     18.17 o 
  -6   2   3       26.60       46.96     21.60 o 
  -5   2   3       21.79       -3.30     12.25 o 
  -4   2   3        9.09        2.81      8.63 o 
  -3   2   3      463.40      463.83     20.72 o 
  -2   2   3       59.90       63.87      6.54 o 
  -1   2   3    11784.05    11697.48    121.46 o 
   0   2   3     1045.82      949.18     19.48 o 
   1   2   3       76.22       62.19      8.87 o 
   2   2   3      807.33      806.85     21.35 o 
   3   2   3      404.78      401.21     33.78 o 
   4   2   3        0.41        2.69     11.33 o 
   5   2   3       13.27        2.56     13.14 o 
   6   2   3        2.63       12.89     16.77 o 
  -6   3   3        9.11       -0.95     27.63 o 
  -5   3   3       42.31       35.88     21.19 o 
  -4   3   3        7.73       29.47     17.31 o 
  -3   3   3       56.53       54.94     12.97 o 
  -2   3   3      393.23      362.14     13.86 o 
  -1   3   3    28786.76    28347.51    287.25 o 
   0   3   3    18725.98    17731.84    192.99 o 
   1   3   3     8601.30     8511.75     94.51 o 
   2   3   3       33.81       28.37      8.35 o 
   3   3   3       47.12       80.57     10.69 o 
   4   3   3        1.80        4.09     11.43 o 
   5   3   3        0.02       12.01     13.88 o 
   6   3   3        1.61       21.42     17.58 o 
  -6   4   3        0.20       17.55     31.58 o 
  -5   4   3      160.99      159.89     21.52 o 
  -4   4   3      206.41      239.53     34.75 o 
  -3   4   3      119.80      138.02     18.25 o 
  -2   4   3      676.26      700.26     18.35 o 
  -1   4   3     1140.81     1098.19     20.88 o 
   0   4   3      772.17      727.03     17.33 o 
   1   4   3       29.54       32.05      4.46 o 
   2   4   3     4476.37     4817.97     49.85 o 
   3   4   3        5.45        1.61      5.58 o 
   4   4   3      304.16      321.82     17.39 o 
   5   4   3       16.29       18.25     11.62 o 
   6   4   3       24.44       36.89     17.13 o 
  -6   5   3       14.76       29.97     30.89 o 
  -5   5   3      557.09      584.15     34.58 o 
  -4   5   3     1200.27     1219.89     42.22 o 
  -3   5   3      603.18      582.15     19.76 o 
  -2   5   3      449.19      410.27     14.67 o 
  -1   5   3     2109.47     2057.99     30.41 o 
   0   5   3     1141.49     1112.45     27.97 o 
   1   5   3      258.04      266.40     30.83 o 
   2   5   3      487.99      433.98     27.87 o 
   3   5   3       46.99       46.44      8.45 o 
   4   5   3       69.89       92.43     11.39 o 
   5   5   3       44.57       44.37     12.03 o 
   6   5   3        6.55       11.85     16.06 o 
  -6   6   3        0.46      -26.66     26.66 o 
  -5   6   3        4.95        7.62     16.05 o 
  -4   6   3      323.06      348.73     38.06 o 
  -3   6   3        2.50       -8.65      9.27 o 
  -2   6   3      338.51      368.86     14.34 o 
  -1   6   3     7333.08     7719.65     82.10 o 
   0   6   3       53.98       52.55     10.48 o 
   1   6   3       34.99       32.97      4.90 o 
   2   6   3      141.10      145.81     30.77 o 
   3   6   3      279.24      282.14     37.52 o 
   4   6   3       48.23       54.75      8.83 o 
   5   6   3        6.35        7.86      9.07 o 
   6   6   3       17.81       22.32     18.24 o 
  -6   7   3        3.65       18.84     21.26 o 
  -5   7   3       44.32       30.37     18.23 o 
  -4   7   3        4.74       20.31     13.34 o 
  -3   7   3      307.89      312.39     20.41 o 
  -2   7   3      382.69      371.11     15.23 o 
  -1   7   3     7473.07     8063.71     92.14 o 
   0   7   3      519.61      505.35     14.40 o 
   1   7   3        4.57        7.15      5.42 o 
   2   7   3      597.17      702.97     34.60 o 
   3   7   3      129.45      117.86     51.87 o 
   4   7   3        1.22        9.91     39.03 o 
   5   7   3       39.32       20.59      7.59 o 
   6   7   3       43.91       24.03     35.59 o 
  -6   8   3        2.09       13.18     17.86 o 
  -5   8   3       42.88       41.52     23.53 o 
  -4   8   3      468.95      495.12     20.51 o 
  -3   8   3      455.49      538.48     18.53 o 
  -2   8   3        6.15       30.99     10.03 o 
  -1   8   3      310.06      308.30     12.46 o 
   0   8   3      264.65      268.49     13.05 o 
   1   8   3      332.53      318.74     11.06 o 
   2   8   3      137.69      189.80     23.54 o 
   3   8   3        0.04        1.80     23.32 o 
   4   8   3        0.06       12.27     63.63 o 
   5   8   3       47.24       76.09     26.38 o 
   6   8   3       29.32       12.85     61.10 o 
  -5   9   3       16.20        4.01     24.31 o 
  -4   9   3       41.94       17.30     10.85 o 
  -3   9   3       87.97       81.12     11.68 o 
  -2   9   3      316.37      328.24     15.13 o 
  -1   9   3      137.37      130.84     20.77 o 
   0   9   3      122.28      151.91     13.68 o 
   1   9   3       30.95       25.72      9.22 o 
   2   9   3       91.73       82.56     23.57 o 
   3   9   3        6.43       46.36     60.64 o 
   4   9   3        0.03      -11.42     33.34 o 
   5   9   3       52.01       41.66     37.34 o 
  -5  10   3       48.76       99.17     48.15 o 
  -4  10   3       61.65       37.88     13.54 o 
  -3  10   3      189.46      188.04     16.23 o 
  -2  10   3       55.08       71.47     13.54 o 
  -1  10   3        7.20        7.17      8.96 o 
   0  10   3       86.43       73.10     12.29 o 
   1  10   3      474.89      492.22     19.29 o 
   2  10   3       11.51       32.71     14.99 o 
   3  10   3      237.62      210.11     38.13 o 
   4  10   3        3.74        7.93     20.73 o 
   5  10   3        3.92       -5.22     24.07 o 
  -5  11   3        0.68       63.06     34.17 o 
  -4  11   3       23.77       31.53     15.75 o 
  -3  11   3      314.83      353.39     16.65 o 
  -2  11   3      474.91      548.67     23.28 o 
  -1  11   3       28.17       45.77     11.39 o 
   0  11   3      110.53      134.96     14.82 o 
   1  11   3      273.36      277.30     13.40 o 
   2  11   3       79.75       80.31     21.93 o 
   3  11   3       53.83       34.37     19.93 o 
   4  11   3        8.37       25.88     21.97 o 
   5  11   3       12.73       72.43     63.85 o 
  -5  12   3        8.68       41.25     42.76 o 
  -4  12   3       10.45       34.53     21.40 o 
  -3  12   3        9.16       -3.08     12.11 o 
  -2  12   3       83.85       95.17     12.95 o 
  -1  12   3       16.56       21.27     11.02 o 
   0  12   3        3.53        1.47     10.00 o 
   1  12   3        7.61        7.98     10.69 o 
   2  12   3      243.46      296.40     42.80 o 
   3  12   3      143.55      119.39     29.34 o 
   4  12   3        8.64      -15.31     52.97 o 
   5  12   3        0.10      -35.62     58.27 o 
  -4  13   3        1.23        5.64     15.78 o 
  -3  13   3        0.37        2.44     11.11 o 
  -2  13   3      107.12       94.63     27.89 o 
  -1  13   3      192.52      203.98     21.31 o 
   0  13   3      110.06       82.41     21.30 o 
   1  13   3       20.54        1.50     10.65 o 
   2  13   3      226.93      218.01     70.13 o 
   3  13   3      116.05      155.26     34.07 o 
   4  13   3        4.21       27.09     23.46 o 
  -4  14   3        0.58       18.66     50.88 o 
  -3  14   3       29.29       -2.78     21.49 o 
  -2  14   3        2.73       -7.00     12.92 o 
  -1  14   3       10.39        2.20      9.62 o 
   0  14   3        0.01       -4.13     12.83 o 
   1  14   3       82.83       51.90     13.20 o 
   2  14   3       72.25       51.81     28.37 o 
   3  14   3      154.69       74.42     61.89 o 
   4  14   3        6.79       24.14     18.13 o 
  -4  15   3       28.64       -4.51     46.74 o 
  -3  15   3       51.76       36.51     32.26 o 
  -2  15   3       32.44       16.07     16.36 o 
  -1  15   3      136.84      138.54     24.09 o 
   0  15   3      135.37      142.22     31.67 o 
   1  15   3       13.92       10.47     15.12 o 
   2  15   3        5.86       28.43     24.89 o 
   3  15   3       19.00        9.98     26.38 o 
   4  15   3        2.13       33.75     54.33 o 
  -3  16   3       10.93       89.51     49.80 o 
  -2  16   3       10.27       12.86     16.44 o 
  -1  16   3       12.66       20.00     15.25 o 
   0  16   3        3.71       -2.69     17.98 o 
   1  16   3       66.98       37.94     16.38 o 
   2  16   3       22.54       12.08      6.66 o 
   3  16   3        7.75       36.28     29.13 o 
  -3  17   3       13.75       79.35     43.96 o 
  -2  17   3        3.04        3.24     19.59 o 
  -1  17   3       60.25       36.71     27.48 o 
   0  17   3        5.91       -9.95     13.53 o 
   1  17   3       71.07       51.61     17.28 o 
   2  17   3       25.61       13.70     32.15 o 
   3  17   3        0.26       -2.56     22.39 o 
  -2  18   3        0.16      -24.57     31.59 o 
  -1  18   3        3.30        5.65     16.93 o 
   0  18   3       17.31       18.69     14.59 o 
   1  18   3       32.01       36.18     24.36 o 
   2  18   3        2.12       24.65     38.62 o 
  -1  19   3        0.17       17.95     19.65 o 
   0  19   3       34.68      -18.76     27.90 o 
   1  19   3       15.53       43.87     32.42 o 
  -6   0   4       36.70       45.44     52.86 o 
  -4   0   4      373.75      382.24     34.16 o 
  -2   0   4     1024.37      986.34     25.29 o 
   0   0   4     1453.71     1290.01     34.28 o 
   2   0   4      134.76      130.17     17.65 o 
   4   0   4      258.15      243.79     37.71 o 
   6   0   4      164.91       68.07     61.76 o 
  -6   1   4      200.36      278.78     56.36 o 
  -5   1   4        3.96       28.62     19.78 o 
  -4   1   4      227.75      226.24     19.22 o 
  -3   1   4      449.59      435.63     13.68 o 
  -2   1   4      342.22      311.14     14.54 o 
  -1   1   4       73.41       50.69     11.52 o 
   0   1   4     1770.30     1651.30     30.26 o 
   1   1   4     2055.63     1854.78     29.33 o 
   2   1   4      266.62      221.66     14.13 o 
   3   1   4      322.20      328.49     21.30 o 
   4   1   4        5.59        6.03     12.70 o 
   5   1   4        2.42        6.71     12.95 o 
   6   1   4        7.76        3.25     15.21 o 
  -6   2   4        8.46        7.12     38.33 o 
  -5   2   4        0.54       27.80     20.46 o 
  -4   2   4       87.21      102.84     15.19 o 
  -3   2   4        3.24       -1.23      7.59 o 
  -2   2   4     2162.58     2157.36     27.94 o 
  -1   2   4     1570.51     1445.53     27.49 o 
   0   2   4     4041.36     3840.75     48.58 o 
   1   2   4       38.10       43.63     11.84 o 
   2   2   4       33.01       41.43      8.83 o 
   3   2   4        0.03       14.11     14.24 o 
   4   2   4        3.59       11.74     14.68 o 
   5   2   4        1.26        7.67     13.74 o 
   6   2   4       79.26       50.61     18.85 o 
  -6   3   4        9.94        9.77     25.31 o 
  -5   3   4        3.52      -11.35     16.25 o 
  -4   3   4      177.31      205.11     17.42 o 
  -3   3   4      533.94      557.90     20.47 o 
  -2   3   4       29.16       34.79      6.46 o 
  -1   3   4      174.46      175.82     12.48 o 
   0   3   4     5988.52     6001.35     73.05 o 
   1   3   4       99.37       94.78     10.26 o 
   2   3   4      552.16      595.14     13.47 o 
   3   3   4      510.39      515.12     22.17 o 
   4   3   4        6.33       -0.96     11.10 o 
   5   3   4        2.08        2.70     11.58 o 
   6   3   4        2.72       -6.78     16.96 o 
  -6   4   4        3.55       32.89     35.64 o 
  -5   4   4      121.53      129.46     25.20 o 
  -4   4   4      343.19      381.76     25.77 o 
  -3   4   4        9.86       18.04     12.14 o 
  -2   4   4     1386.28     1427.27     29.19 o 
  -1   4   4      635.78      648.49     17.85 o 
   0   4   4        7.06       29.17     12.43 o 
   1   4   4     1195.62     1114.99     25.50 o 
   2   4   4     1080.59     1131.33     23.07 o 
   3   4   4        3.06       -7.27      9.71 o 
   4   4   4        9.08       14.35     12.37 o 
   5   4   4       14.38       19.51     13.62 o 
   6   4   4        6.42        8.48     15.16 o 
  -6   5   4        0.30      -19.06     24.56 o 
  -5   5   4       16.53       28.63     18.74 o 
  -4   5   4      132.22      166.25     23.85 o 
  -3   5   4      135.33      155.74     15.83 o 
  -2   5   4      617.55      615.29     18.27 o 
  -1   5   4     3864.46     3922.73     43.95 o 
   0   5   4      519.58      419.76     15.23 o 
   1   5   4       35.26       28.83      9.38 o 
   2   5   4      702.47      775.67     34.02 o 
   3   5   4      389.85      395.79     13.56 o 
   4   5   4       51.19       51.07      9.89 o 
   5   5   4      218.05      213.12     31.52 o 
   6   5   4       22.75       38.96     29.01 o 
  -6   6   4        0.14       26.17     34.73 o 
  -5   6   4        9.35        1.67     14.70 o 
  -4   6   4       21.25       35.77     16.60 o 
  -3   6   4       30.51       48.99     12.12 o 
  -2   6   4     1571.33     1769.55     31.90 o 
  -1   6   4       28.40       37.11     10.62 o 
   0   6   4     1351.66     1302.54     37.26 o 
   1   6   4        9.32       12.02      8.90 o 
   2   6   4     1719.29     1705.98     60.23 o 
   3   6   4      260.03      257.02     37.43 o 
   4   6   4       19.82       10.42      6.96 o 
   5   6   4        6.80       -8.35      8.35 o 
   6   6   4        6.38       28.50     29.22 o 
  -6   7   4        6.65       -3.49     32.15 o 
  -5   7   4        4.38       36.72     25.71 o 
  -4   7   4      111.28      122.85     16.20 o 
  -3   7   4      440.97      440.71     26.86 o 
  -2   7   4     2977.46     3061.24     50.38 o 
  -1   7   4      585.45      644.69     17.49 o 
   0   7   4      455.40      493.44     19.72 o 
   1   7   4       89.42       73.60      6.66 o 
   2   7   4       82.39       72.50     22.62 o 
   3   7   4        5.77        5.19     27.08 o 
   4   7   4      180.10      192.42     52.06 o 
   5   7   4       65.15       36.21      7.89 o 
   6   7   4       31.02       36.15     42.01 o 
  -6   8   4       37.43       69.13     27.69 o 
  -5   8   4       25.23       25.15     35.78 o 
  -4   8   4      222.94      259.78     17.89 o 
  -3   8   4      377.40      389.03     24.25 o 
  -2   8   4       47.82       35.64     11.20 o 
  -1   8   4      406.11      472.58     18.98 o 
   0   8   4     1967.14     2029.58     37.42 o 
   1   8   4      334.96      348.17     13.04 o 
   2   8   4     1101.38     1109.32     68.24 o 
   3   8   4       45.54       62.01     39.52 o 
   4   8   4        8.57       44.81     35.48 o 
   5   8   4        0.26      -42.00     42.00 o 
   6   8   4        1.40      136.77     60.21 o 
  -5   9   4       12.47       46.19     23.43 o 
  -4   9   4       18.14       34.13     14.43 o 
  -3   9   4      954.61      977.23     26.96 o 
  -2   9   4        1.44        0.69      9.41 o 
  -1   9   4        0.53       11.20     10.47 o 
   0   9   4      214.73      248.30     16.27 o 
   1   9   4        1.69        2.75      8.47 o 
   2   9   4      182.30      225.87     32.70 o 
   3   9   4       19.86       27.13     33.48 o 
   4   9   4       84.09       57.07     46.39 o 
   5   9   4       28.43      -17.54     53.83 o 
  -5  10   4       15.09       51.74     22.90 o 
  -4  10   4        3.61       -1.87     14.62 o 
  -3  10   4       44.62       63.17     12.65 o 
  -2  10   4       28.04       36.46     15.38 o 
  -1  10   4       86.31       82.49     13.45 o 
   0  10   4       34.73       59.51     11.91 o 
   1  10   4      128.38       99.34     12.91 o 
   2  10   4      476.53      526.31     37.52 o 
   3  10   4      150.18      229.24     71.61 o 
   4  10   4       39.76       24.74     44.06 o 
   5  10   4        1.01      -40.81     51.77 o 
  -5  11   4        1.12       14.42     25.98 o 
  -4  11   4       61.63       35.56     14.58 o 
  -3  11   4        8.60       -4.78     11.13 o 
  -2  11   4       28.20       15.40     15.22 o 
  -1  11   4      138.43      135.87     15.20 o 
   0  11   4      500.17      473.24     23.55 o 
   1  11   4       29.02       37.40     10.57 o 
   2  11   4       36.28       27.88     18.10 o 
   3  11   4       73.84       63.58     32.23 o 
   4  11   4        0.02       -1.14     15.87 o 
   5  11   4        0.21      -12.95     47.61 o 
  -5  12   4        0.68       56.31     47.65 o 
  -4  12   4       37.26       38.82     15.79 o 
  -3  12   4        9.59       -1.50     10.96 o 
  -2  12   4        3.35        0.67     12.20 o 
  -1  12   4      349.73      394.50     22.30 o 
   0  12   4      108.36       89.96     25.68 o 
   1  12   4      139.66      121.56     13.59 o 
   2  12   4      286.25      301.31     31.43 o 
   3  12   4       26.97       44.08     24.75 o 
   4  12   4        3.85       26.13     51.32 o 
   5  12   4        0.88       49.74     91.07 o 
  -4  13   4       11.23        0.88      9.67 o 
  -3  13   4        0.50        2.15     11.19 o 
  -2  13   4       55.12       38.86     13.43 o 
  -1  13   4       28.45       42.57     14.89 o 
   0  13   4       30.05       26.23     13.33 o 
   1  13   4       49.56       45.91     11.67 o 
   2  13   4       69.77       43.67     22.67 o 
   3  13   4      209.45      232.96     51.83 o 
   4  13   4       30.34       51.70     34.93 o 
  -4  14   4        8.87       59.16     51.51 o 
  -3  14   4        0.23        2.99     14.91 o 
  -2  14   4      126.79      237.89     54.19 o 
  -1  14   4       64.23       58.38     15.45 o 
   0  14   4       19.83        9.87     13.05 o 
   1  14   4       85.40       70.84     12.77 o 
   2  14   4      107.91       81.77     39.78 o 
   3  14   4        4.79        7.61     19.53 o 
   4  14   4       20.55        4.51     31.92 o 
  -4  15   4       22.91       39.27     69.40 o 
  -3  15   4        7.49       27.78     24.64 o 
  -2  15   4        6.66       -7.94     14.51 o 
  -1  15   4        4.50       10.70     12.41 o 
   0  15   4        1.16        4.28     12.80 o 
   1  15   4        9.74        7.83     12.82 o 
   2  15   4       14.21       16.38     23.01 o 
   3  15   4        0.35       -1.46     24.12 o 
   4  15   4        0.55       10.07     40.46 o 
  -3  16   4        1.91       32.28     24.50 o 
  -2  16   4        0.10       -0.87     22.35 o 
  -1  16   4        4.06       10.50     16.32 o 
   0  16   4       11.74       12.35     14.93 o 
   1  16   4        1.63        0.79     10.83 o 
   2  16   4        1.18       23.18     28.55 o 
   3  16   4       18.26       19.37     26.85 o 
  -3  17   4        0.58       10.43     42.58 o 
  -2  17   4        8.16       13.75     20.93 o 
  -1  17   4       69.59       55.85     19.69 o 
   0  17   4        0.46       23.54     21.01 o 
   1  17   4       59.39       34.03     16.37 o 
   2  17   4       80.80       66.78     38.20 o 
   3  17   4        8.56       27.75     27.50 o 
  -2  18   4        5.50      -16.30     36.82 o 
  -1  18   4       19.99       20.31     23.71 o 
   0  18   4       10.60        0.03     13.48 o 
   1  18   4       55.01       52.72     18.51 o 
   2  18   4        4.38      -26.44     37.46 o 
  -1  19   4        1.58      -21.81     34.99 o 
   0  19   4        0.37       27.66     15.99 o 
   1  19   4       21.26      -19.35     56.24 o 
  -5   0   5      156.10      102.32     51.08 o 
  -3   0   5      131.87      101.96     34.97 o 
  -1   0   5      873.94      804.14     32.04 o 
   1   0   5     3245.59     3087.43     65.51 o 
   3   0   5     1761.61     1773.57     50.17 o 
   5   0   5       48.59       55.36     26.09 o 
  -6   1   5       31.39       31.51     38.22 o 
  -5   1   5      100.87       80.80     25.41 o 
  -4   1   5        0.60        2.30      9.38 o 
  -3   1   5      632.14      664.64     18.54 o 
  -2   1   5        5.58        1.43      8.05 o 
  -1   1   5     4254.12     4124.02     56.05 o 
   0   1   5     1549.58     1305.67     26.97 o 
   1   1   5     2012.26     1938.26     31.07 o 
   2   1   5      168.58      169.16     15.49 o 
   3   1   5      293.28      319.30     22.81 o 
   4   1   5        1.05       -4.19     18.95 o 
   5   1   5        3.12        8.60     15.21 o 
   6   1   5       11.42        0.68     15.43 o 
  -6   2   5      174.71       98.56     49.10 o 
  -5   2   5      269.83      325.27     35.13 o 
  -4   2   5       78.12       69.60     22.40 o 
  -3   2   5      220.72      213.67     14.93 o 
  -2   2   5      194.47      198.47     10.08 o 
  -1   2   5      445.71      429.95     18.93 o 
   0   2   5       44.02       40.97     14.07 o 
   1   2   5        8.99        2.55      9.21 o 
   2   2   5        1.28       15.90      8.80 o 
   3   2   5      156.60      172.74     16.29 o 
   4   2   5      110.25      124.59     21.65 o 
   5   2   5       56.01       44.70     15.91 o 
   6   2   5        2.19       18.27     16.44 o 
  -6   3   5        1.65      -32.40     36.08 o 
  -5   3   5        9.31       10.78     24.55 o 
  -4   3   5      305.15      312.06     25.20 o 
  -3   3   5       53.11       59.32     13.73 o 
  -2   3   5     2197.19     2264.70     36.29 o 
  -1   3   5      431.22      403.26     18.72 o 
   0   3   5     4291.11     4102.55     53.37 o 
   1   3   5        7.29        0.21      7.31 o 
   2   3   5      710.91      770.23     18.76 o 
   3   3   5      371.46      395.61     19.27 o 
   4   3   5        9.69       -3.06     12.77 o 
   5   3   5      353.33      401.38     28.37 o 
   6   3   5        6.84       24.66     18.69 o 
  -6   4   5       69.62      109.27     45.04 o 
  -5   4   5       44.20       44.54     24.41 o 
  -4   4   5      165.33      186.70     24.38 o 
  -3   4   5       52.32       45.24     16.89 o 
  -2   4   5     1031.14     1147.60     28.17 o 
  -1   4   5        0.86        3.07      9.60 o 
   0   4   5      298.66      268.18     16.70 o 
   1   4   5      170.56      178.27     13.41 o 
   2   4   5      705.92      663.02     17.10 o 
   3   4   5      115.46      121.94     13.00 o 
   4   4   5      258.29      316.53     29.86 o 
   5   4   5      305.53      324.93     21.95 o 
   6   4   5        1.97        3.71     13.09 o 
  -6   5   5       11.25       98.08     42.71 o 
  -5   5   5       61.55       49.66     30.60 o 
  -4   5   5        3.06        4.32     21.61 o 
  -3   5   5      170.01      172.09     18.13 o 
  -2   5   5      567.16      620.65     12.98 o 
  -1   5   5      899.97      952.48     23.86 o 
   0   5   5     1016.10      970.96     22.54 o 
   1   5   5      269.44      279.94     12.73 o 
   2   5   5      740.04      807.65     13.40 o 
   3   5   5       57.59       83.47      9.36 o 
   4   5   5       15.12       27.36     11.02 o 
   5   5   5       58.10       55.99     12.18 o 
   6   5   5       59.64       34.73     19.03 o 
  -6   6   5       16.70        2.65     26.55 o 
  -5   6   5        4.00       17.31     20.00 o 
  -4   6   5      193.97      198.75     18.99 o 
  -3   6   5      204.41      217.53     42.23 o 
  -2   6   5     6833.59     7061.45     78.63 o 
  -1   6   5     4301.40     4479.08     52.19 o 
   0   6   5        0.11       -4.02      7.99 o 
   1   6   5       62.13       67.26      6.75 o 
   2   6   5       74.71       74.88     34.30 o 
   3   6   5      102.82      128.29     32.32 o 
   4   6   5        5.91        8.34     10.28 o 
   5   6   5       74.03       50.26     20.61 o 
   6   6   5        2.10        9.67     28.41 o 
  -6   7   5        0.08       51.59     47.58 o 
  -5   7   5        3.27       10.25     15.34 o 
  -4   7   5       18.06        8.04     17.38 o 
  -3   7   5      899.85      869.90     28.11 o 
  -2   7   5      269.76      228.35     17.28 o 
  -1   7   5     4039.78     4051.68     55.88 o 
   0   7   5     1410.97     1381.20     31.71 o 
   1   7   5     1112.74     1178.36     33.05 o 
   2   7   5      500.49      597.48     39.10 o 
   3   7   5      247.53      298.34     34.19 o 
   4   7   5        2.10       16.11     32.70 o 
   5   7   5       31.48       38.58     52.23 o 
   6   7   5        0.27      -21.78     30.53 o 
  -5   8   5       71.82       85.81     19.87 o 
  -4   8   5        1.75        9.75     12.66 o 
  -3   8   5      444.32      489.62     25.12 o 
  -2   8   5        3.53        8.75      6.13 o 
  -1   8   5        2.16       -2.78     10.42 o 
   0   8   5      124.62      155.10     15.17 o 
   1   8   5      922.29      956.01     23.57 o 
   2   8   5        8.47      -22.37     22.37 o 
   3   8   5       68.17       78.81     29.59 o 
   4   8   5       49.12       43.11     37.84 o 
   5   8   5        0.02       31.80     40.08 o 
  -5   9   5        0.28       15.69     21.70 o 
  -4   9   5       35.07       31.82     15.68 o 
  -3   9   5      232.97      257.75     23.50 o 
  -2   9   5      987.11     1116.00     21.55 o 
  -1   9   5      291.41      304.70     16.39 o 
   0   9   5        6.94       13.59     10.64 o 
   1   9   5      202.35      215.86     17.52 o 
   2   9   5        0.39      -14.20     22.20 o 
   3   9   5       57.98       52.07     33.14 o 
   4   9   5       15.64       13.02     35.03 o 
   5   9   5       21.63        0.83     43.75 o 
  -5  10   5       70.41       68.77     21.46 o 
  -4  10   5       28.61       30.29     19.44 o 
  -3  10   5       40.09       44.62     23.65 o 
  -2  10   5      127.10      121.95     20.31 o 
  -1  10   5       28.80       26.55     15.10 o 
   0  10   5        0.52        4.93      9.89 o 
   1  10   5       17.03       24.09      8.82 o 
   2  10   5       14.80       56.65     29.81 o 
   3  10   5      256.91      259.15     65.49 o 
   4  10   5       63.64       78.21     43.32 o 
   5  10   5       10.83       -5.12     37.58 o 
  -5  11   5        7.06       30.23     24.51 o 
  -4  11   5       60.40       62.49     22.54 o 
  -3  11   5       10.01        8.24     12.21 o 
  -2  11   5       58.84       60.78     15.34 o 
  -1  11   5       68.99       65.37     13.06 o 
   0  11   5      336.85      343.12     22.99 o 
   1  11   5       82.73       73.52     10.25 o 
   2  11   5       13.15        2.02     17.70 o 
   3  11   5       33.99       -2.51     36.60 o 
   4  11   5       43.22       86.56     87.57 o 
   5  11   5        5.29       63.79     61.52 o 
  -5  12   5        6.43        1.16     87.76 o 
  -4  12   5        2.21       11.89     24.81 o 
  -3  12   5       14.10       -3.67     15.56 o 
  -2  12   5        9.96        2.87     13.39 o 
  -1  12   5      176.22      187.41     28.99 o 
   0  12   5       38.15       25.36     13.25 o 
   1  12   5       42.90       21.82      9.75 o 
   2  12   5       21.29       34.68     20.35 o 
   3  12   5       19.64       18.16     21.39 o 
   4  12   5       32.98        3.63     20.56 o 
   5  12   5        3.35      -31.16     55.34 o 
  -4  13   5       28.57       32.21     22.70 o 
  -3  13   5       39.22       21.88     14.19 o 
  -2  13   5        4.36       18.69     13.92 o 
  -1  13   5        9.17       21.84     12.99 o 
   0  13   5      268.08      302.03     32.42 o 
   1  13   5       46.11       30.54     12.56 o 
   2  13   5        1.91       22.93     20.39 o 
   3  13   5       10.20       -7.68     26.16 o 
   4  13   5        5.15       35.76     42.53 o 
  -4  14   5       71.29       73.61     45.35 o 
  -3  14   5       13.62       26.06     14.89 o 
  -2  14   5        2.18        8.89     13.98 o 
  -1  14   5      151.85      159.36     21.99 o 
   0  14   5        1.40       -2.61     12.25 o 
   1  14   5       26.67       34.19     13.41 o 
   2  14   5        7.39       -2.53     18.24 o 
   3  14   5       35.31        2.19     27.95 o 
   4  14   5        6.06       21.97     30.01 o 
  -4  15   5       19.40       54.23     53.71 o 
  -3  15   5       43.13       40.81     30.29 o 
  -2  15   5        0.32       11.49     16.13 o 
  -1  15   5       36.70       30.58     15.65 o 
   0  15   5        0.40        5.61     16.01 o 
   1  15   5      149.74      125.24     41.10 o 
   2  15   5       47.03       40.82     40.70 o 
   3  15   5        0.05       -6.22     22.59 o 
   4  15   5        9.78       12.77     31.28 o 
  -3  16   5       17.55       42.84     18.30 o 
  -2  16   5       15.05       20.81     16.62 o 
  -1  16   5       49.06       51.56     16.78 o 
   0  16   5       44.59       63.24     17.95 o 
   1  16   5       94.37       77.05     20.10 o 
   2  16   5       93.62       46.64     37.09 o 
   3  16   5       20.51       14.11     25.45 o 
  -2  17   5       11.54       14.89     16.60 o 
  -1  17   5       11.40        7.99     16.42 o 
   0  17   5       80.66      126.37     19.14 o 
   1  17   5       73.01       41.03     23.44 o 
   2  17   5       35.75       23.43     31.57 o 
  -2  18   5        2.91       17.92     21.47 o 
  -1  18   5        0.83       14.63     21.24 o 
   0  18   5        5.97       -8.10     18.68 o 
   1  18   5        1.19       -4.66     11.26 o 
   2  18   5       40.95       25.37     32.68 o 
   0  19   5       38.49       58.66     19.97 o 
  -6   0   6       13.54       19.65     53.33 o 
  -4   0   6       43.92       15.31     17.70 o 
  -2   0   6      110.75      107.73     14.89 o 
   0   0   6     3628.32     3436.15     72.08 o 
   2   0   6      875.96      843.47     49.80 o 
   4   0   6       21.55       26.37     30.45 o 
   6   0   6       14.98       16.20     28.32 o 
  -6   1   6      140.24       96.79     51.92 o 
  -5   1   6       57.30       42.54     26.99 o 
  -4   1   6       22.07       16.62     12.17 o 
  -3   1   6        0.94       -0.14      9.55 o 
  -2   1   6      177.71      183.03     14.34 o 
  -1   1   6      109.42      102.57     15.25 o 
   0   1   6     1497.28     1305.83     26.07 o 
   1   1   6     1950.08     1736.06     31.38 o 
   2   1   6       56.51       71.07     13.69 o 
   3   1   6      139.51      110.26     25.03 o 
   4   1   6      126.05      157.31     23.02 o 
   5   1   6       21.71       29.61     17.71 o 
   6   1   6        0.65      -10.06     21.18 o 
  -6   2   6        6.37       34.79     38.10 o 
  -5   2   6      306.90      306.94     38.29 o 
  -4   2   6        4.63        1.16      9.07 o 
  -3   2   6       59.44       35.69      9.82 o 
  -2   2   6      175.74      201.32     14.77 o 
  -1   2   6       43.05       45.22     13.72 o 
   0   2   6       65.26       89.82     12.39 o 
   1   2   6     1879.55     1694.13     28.54 o 
   2   2   6     1019.53      984.12     24.91 o 
   3   2   6       26.89       23.83     15.34 o 
   4   2   6      145.97      160.52     24.78 o 
   5   2   6       59.86       68.30     19.60 o 
   6   2   6       19.44        4.34     19.09 o 
  -6   3   6        0.71       11.79     40.88 o 
  -5   3   6      279.63      271.16     55.30 o 
  -4   3   6        3.94       16.66     16.05 o 
  -3   3   6       14.60        5.06      6.94 o 
  -2   3   6      148.34      164.51     15.71 o 
  -1   3   6      225.45      249.82     17.56 o 
   0   3   6       51.61       47.62     11.22 o 
   1   3   6      124.20      110.48     14.83 o 
   2   3   6        6.05       16.04     12.55 o 
   3   3   6        3.73       11.95      9.24 o 
   4   3   6        8.68       10.92     17.43 o 
   5   3   6       27.54       29.91     18.05 o 
   6   3   6       28.07        9.45     21.57 o 
  -6   4   6        2.47      -17.34     27.19 o 
  -5   4   6       14.77        2.90     17.74 o 
  -4   4   6      179.44      177.34     22.00 o 
  -3   4   6      817.01      825.99     16.02 o 
  -2   4   6     3784.18     4154.13     62.12 o 
  -1   4   6     1455.72     1514.79     31.22 o 
   0   4   6        0.05        6.88      9.98 o 
   1   4   6     3109.73     3110.22     42.91 o 
   2   4   6     1104.34     1196.36     23.08 o 
   3   4   6      215.42      259.73     21.75 o 
   4   4   6       46.48       45.19     17.05 o 
   5   4   6        3.92       21.41     20.73 o 
   6   4   6       41.87       49.60     32.42 o 
  -6   5   6       11.85       46.35     29.87 o 
  -5   5   6       30.98       11.02     19.20 o 
  -4   5   6      270.65      274.39     29.09 o 
  -3   5   6        5.50       -2.90     16.17 o 
  -2   5   6       22.00       21.41     11.71 o 
  -1   5   6     2115.29     2195.03     39.47 o 
   0   5   6      148.45      119.56     15.54 o 
   1   5   6        9.64       -1.06      8.20 o 
   2   5   6      121.89      108.06     20.05 o 
   3   5   6       84.00       86.93     18.72 o 
   4   5   6       75.68       51.21     12.11 o 
   5   5   6       13.74       15.99     14.44 o 
   6   5   6       49.74       24.69     17.29 o 
  -6   6   6        0.81      -10.12     24.95 o 
  -5   6   6       14.35       -2.22     14.67 o 
  -4   6   6      199.88      217.11     26.02 o 
  -3   6   6      181.74      191.63     18.85 o 
  -2   6   6      344.43      322.57     16.92 o 
  -1   6   6     1421.86     1436.80     26.99 o 
   0   6   6        1.62        4.61     11.30 o 
   1   6   6      879.34      888.18     18.46 o 
   2   6   6       19.68       30.00      7.91 o 
   3   6   6      186.00      123.13     45.13 o 
   4   6   6      189.01      201.35     53.70 o 
   5   6   6      168.74      160.01     20.73 o 
   6   6   6       15.69      -18.12     32.13 o 
  -6   7   6       23.32       51.00     32.93 o 
  -5   7   6        0.67       11.41     21.03 o 
  -4   7   6        5.82        3.66     16.08 o 
  -3   7   6        0.11       -0.77     12.06 o 
  -2   7   6       27.48       14.67      7.99 o 
  -1   7   6       18.58       32.48     13.36 o 
   0   7   6      825.65      912.53     22.92 o 
   1   7   6      580.30      604.55     26.31 o 
   2   7   6      274.82      286.67     30.65 o 
   3   7   6       25.76       32.41     29.50 o 
   4   7   6       20.07      -17.11     40.19 o 
   5   7   6       59.81       25.56     46.72 o 
   6   7   6        2.04       17.74     26.27 o 
  -5   8   6        0.00       -4.83     18.28 o 
  -4   8   6      110.08      109.92     19.68 o 
  -3   8   6       57.21       27.37     23.12 o 
  -2   8   6     2237.76     2326.97     36.47 o 
  -1   8   6      483.50      512.32     21.75 o 
   0   8   6     1013.63      987.03     28.82 o 
   1   8   6        7.58        1.75     11.41 o 
   2   8   6        0.55       -8.70     23.27 o 
   3   8   6        1.07        6.53     27.15 o 
   4   8   6       99.38       61.55     64.14 o 
   5   8   6        0.35      -21.71     46.22 o 
  -5   9   6        3.41        5.61     17.61 o 
  -4   9   6       21.94       32.32     18.03 o 
  -3   9   6       35.30       13.76     14.73 o 
  -2   9   6      129.32      130.85     12.57 o 
  -1   9   6        0.50       11.63     12.27 o 
   0   9   6       93.26      120.08     18.00 o 
   1   9   6      637.17      678.14     27.33 o 
   2   9   6       15.54       34.05     24.82 o 
   3   9   6      132.92       89.44     42.47 o 
   4   9   6        0.03       21.40     35.97 o 
   5   9   6        0.76       17.75     39.87 o 
  -5  10   6        4.04       -6.61     19.22 o 
  -4  10   6       10.57       32.40     15.86 o 
  -3  10   6       86.54       57.84     20.37 o 
  -2  10   6      228.46      243.84     16.00 o 
  -1  10   6       79.12       74.31     13.66 o 
   0  10   6      111.08      107.98     15.48 o 
   1  10   6        6.32        5.44      9.15 o 
   2  10   6       42.78       52.33     27.37 o 
   3  10   6        0.86       21.13     28.26 o 
   4  10   6      152.94       37.17     45.11 o 
   5  10   6        0.00       -2.94     43.79 o 
  -5  11   6        3.92        1.65     20.90 o 
  -4  11   6       28.13       23.56     28.11 o 
  -3  11   6       80.81       85.12     31.34 o 
  -2  11   6        0.92        8.87     11.65 o 
  -1  11   6       17.71       20.47     15.79 o 
   0  11   6        3.19       20.61     12.34 o 
   1  11   6       41.52       45.64     11.48 o 
   2  11   6       76.26       92.26     33.77 o 
   3  11   6        8.10        8.64     30.80 o 
   4  11   6       11.04        0.40     31.32 o 
   5  11   6        5.36       25.50     45.25 o 
  -5  12   6        8.48      -34.84     90.71 o 
  -4  12   6        3.73        7.93     21.74 o 
  -3  12   6      180.86      171.49     19.20 o 
  -2  12   6       19.69       32.70     10.93 o 
  -1  12   6      189.69      208.25     28.45 o 
   0  12   6        1.19      -12.41     12.41 o 
   1  12   6      229.28      231.63     24.82 o 
   2  12   6      138.72      102.78     34.52 o 
   3  12   6        0.20       15.68     22.55 o 
   4  12   6        3.25       58.20     62.59 o 
   5  12   6        0.95       -8.61     59.30 o 
  -4  13   6       53.43       49.10     17.34 o 
  -3  13   6       10.58       18.55     24.27 o 
  -2  13   6       48.57       45.16     16.08 o 
  -1  13   6       19.09        9.24     16.41 o 
   0  13   6       21.67       29.77     14.57 o 
   1  13   6        7.54       21.71     15.04 o 
   2  13   6       55.31       30.23     22.99 o 
   3  13   6        7.30        5.14     27.10 o 
   4  13   6       16.35       11.13     30.17 o 
  -4  14   6        3.41        8.03     46.46 o 
  -3  14   6       30.66       58.32     17.47 o 
  -2  14   6        6.31       17.36     15.08 o 
  -1  14   6        4.52        7.63     14.16 o 
   0  14   6       13.62       13.08     16.02 o 
   1  14   6      154.58      150.84     39.16 o 
   2  14   6       14.55       23.45     22.64 o 
   3  14   6        3.04       -1.89     26.60 o 
   4  14   6       48.82       27.19     36.53 o 
  -3  15   6       11.22       31.74     23.34 o 
  -2  15   6       55.81       52.24     21.39 o 
  -1  15   6        0.99       10.28     14.29 o 
   0  15   6        4.65        3.64     12.82 o 
   1  15   6       44.96       28.65     14.16 o 
   2  15   6       12.42       23.01     23.97 o 
   3  15   6       23.07       -6.96     30.52 o 
  -3  16   6        1.22       87.43     42.27 o 
  -2  16   6       16.69       17.70     18.62 o 
  -1  16   6        7.28       13.46     15.87 o 
   0  16   6      123.76      113.82     20.96 o 
   1  16   6       38.47       25.74     15.39 o 
   2  16   6      347.54      413.22    143.98 o 
   3  16   6       32.63       15.90     37.14 o 
  -2  17   6        5.85       -7.17     18.24 o 
  -1  17   6        6.73       13.77     16.24 o 
   0  17   6        2.09       -3.65     14.79 o 
   1  17   6        9.49       28.59     15.52 o 
   2  17   6        2.04       15.92     30.42 o 
  -1  18   6        3.33       -1.24     16.25 o 
   0  18   6        0.03       17.61     17.97 o 
   1  18   6        1.07       17.83     26.68 o 
  -5   0   7      167.47       95.74     28.30 o 
  -3   0   7     2960.23     3011.79     61.13 o 
  -1   0   7       19.45       35.86     22.05 o 
   1   0   7     2402.96     2475.30    120.92 o 
   3   0   7     1127.45     1093.04     64.78 o 
   5   0   7       15.80       28.57     25.98 o 
  -6   1   7       97.91       59.45     43.66 o 
  -5   1   7       28.58       26.03     15.84 o 
  -4   1   7       37.90       24.08     14.55 o 
  -3   1   7      747.92      762.02     21.94 o 
  -2   1   7       25.09       21.51     15.52 o 
  -1   1   7     1977.64     1688.82     33.56 o 
   0   1   7      251.45      258.72     15.66 o 
   1   1   7     2883.35     2860.10     46.91 o 
   2   1   7      116.96      140.20     23.21 o 
   3   1   7       18.94       20.59     13.01 o 
   4   1   7      134.13      162.05     27.07 o 
   5   1   7       23.04       35.75     21.58 o 
   6   1   7       15.57       -1.94     15.37 o 
  -6   2   7       10.73       33.43     44.57 o 
  -5   2   7       43.14       37.72     21.47 o 
  -4   2   7       25.13       19.43     14.36 o 
  -3   2   7      813.89      843.80     24.72 o 
  -2   2   7      228.06      264.13     16.54 o 
  -1   2   7      374.39      347.81     18.27 o 
   0   2   7     4520.63     4470.81     60.22 o 
   1   2   7     1397.16     1277.86     27.58 o 
   2   2   7      981.49     1013.70     26.27 o 
   3   2   7       34.09       21.32     14.51 o 
   4   2   7      161.93      192.59     29.66 o 
   5   2   7        3.55        8.81     15.58 o 
   6   2   7       47.32       34.76     17.77 o 
  -6   3   7        0.38       44.57     33.00 o 
  -5   3   7        7.00        9.95     21.59 o 
  -4   3   7      262.20      253.12     24.39 o 
  -3   3   7       15.18       18.23     11.79 o 
  -2   3   7     1246.32     1232.58     29.84 o 
  -1   3   7     1334.98     1341.37     30.00 o 
   0   3   7      663.16      623.09     20.21 o 
   1   3   7     1680.45     1756.94     34.13 o 
   2   3   7     1705.53     1839.93     37.26 o 
   3   3   7       17.48       17.24     11.24 o 
   4   3   7       31.97       18.40     27.54 o 
   5   3   7       37.44       23.38     17.67 o 
   6   3   7       51.30       18.65     24.16 o 
  -6   4   7       20.69       24.66     28.46 o 
  -5   4   7       18.06       -6.91     23.83 o 
  -4   4   7      672.76      671.67     32.80 o 
  -3   4   7      326.30      379.71     22.18 o 
  -2   4   7     1012.18     1027.65     27.44 o 
  -1   4   7      459.70      529.96     23.13 o 
   0   4   7       21.01       23.44     11.13 o 
   1   4   7     1642.74     1571.98     32.50 o 
   2   4   7        3.37        9.63      7.69 o 
   3   4   7       13.22       12.99     10.57 o 
   4   4   7      120.43       78.36     29.73 o 
   5   4   7      145.59       94.38     24.50 o 
   6   4   7        1.75       24.08     17.71 o 
  -6   5   7        7.34       18.97     34.42 o 
  -5   5   7        0.18        4.37     23.10 o 
  -4   5   7      194.34      222.51     24.43 o 
  -3   5   7       16.18       12.92      8.27 o 
  -2   5   7      488.09      467.61     25.81 o 
  -1   5   7       22.70       32.43     14.29 o 
   0   5   7      683.08      664.31     21.62 o 
   1   5   7      615.76      585.41     16.69 o 
   2   5   7      295.24      305.84     25.05 o 
   3   5   7      177.86      155.38     32.40 o 
   4   5   7       59.48       74.08     22.87 o 
   5   5   7       27.83       28.34     12.41 o 
   6   5   7        1.34       15.02     38.05 o 
  -6   6   7        6.75       33.87     34.83 o 
  -5   6   7       22.75       55.64     22.53 o 
  -4   6   7        8.66       18.00     19.57 o 
  -3   6   7        1.00       -2.66     14.69 o 
  -2   6   7       11.07       15.41     13.31 o 
  -1   6   7      554.22      624.21     23.26 o 
   0   6   7        0.57       10.45     13.78 o 
   1   6   7      459.30      511.20     21.27 o 
   2   6   7     1431.86     1600.74     26.87 o 
   3   6   7      100.23       71.59     24.12 o 
   4   6   7      258.98      252.09     56.49 o 
   5   6   7      371.19      405.35     31.17 o 
   6   6   7       55.07       21.87     63.01 o 
  -5   7   7      144.49      104.82     24.68 o 
  -4   7   7       17.21       20.44     18.42 o 
  -3   7   7       60.60       42.88     25.01 o 
  -2   7   7      216.11      231.80     12.74 o 
  -1   7   7      211.49      240.42     18.74 o 
   0   7   7        3.25       -0.09      9.01 o 
   1   7   7      366.13      398.98     32.13 o 
   2   7   7        0.20        3.47      4.86 o 
   3   7   7      231.09      261.71     92.55 o 
   4   7   7        1.83        7.47     30.60 o 
   5   7   7      189.64      243.51    157.80 o 
  -5   8   7       57.00       76.14     25.92 o 
  -4   8   7        1.25        0.06     16.19 o 
  -3   8   7       18.62       19.92     20.71 o 
  -2   8   7       46.16       54.99     12.12 o 
  -1   8   7      138.97      138.61     15.25 o 
   0   8   7      240.31      272.82     17.47 o 
   1   8   7      109.09      122.10     15.31 o 
   2   8   7       15.67        3.34     10.23 o 
   3   8   7        5.17       24.68     30.92 o 
   4   8   7        2.63       -7.57     31.90 o 
   5   8   7      156.33      117.36    119.80 o 
  -5   9   7        1.27       48.58     29.35 o 
  -4   9   7        0.52       -5.23     22.92 o 
  -3   9   7      152.38       87.54     35.73 o 
  -2   9   7       74.11       81.24     13.54 o 
  -1   9   7       89.06       80.50     16.95 o 
   0   9   7      179.44      230.68     20.58 o 
   1   9   7      220.11      205.75     26.76 o 
   2   9   7        1.10       21.87     27.55 o 
   3   9   7      140.82       89.04     42.61 o 
   4   9   7        0.95       25.65     46.41 o 
   5   9   7        0.29       17.41     41.02 o 
  -5  10   7        4.33       10.84     31.16 o 
  -4  10   7       21.14        5.31     17.64 o 
  -3  10   7      175.47       96.09     28.79 o 
  -2  10   7      104.88      134.34     15.11 o 
  -1  10   7        0.18       -1.77     14.28 o 
   0  10   7       30.93       23.73     19.89 o 
   1  10   7        0.72       16.96     10.68 o 
   2  10   7       90.44      150.22     46.48 o 
   3  10   7      136.17       94.60     48.16 o 
   4  10   7       76.59       54.99     95.16 o 
   5  10   7       13.66       -2.98     38.17 o 
  -5  11   7       11.66       35.71     28.76 o 
  -4  11   7       13.60        0.64     15.53 o 
  -3  11   7       32.48        7.64     15.20 o 
  -2  11   7      364.35      385.37     18.22 o 
  -1  11   7       10.86       24.87     16.12 o 
   0  11   7      449.65      537.42     34.11 o 
   1  11   7      261.78      269.59     20.06 o 
   2  11   7      177.69      242.69     51.57 o 
   3  11   7       49.37       74.09     34.27 o 
   4  11   7        4.70      -42.69     42.79 o 
   5  11   7        7.36      -12.11     66.65 o 
  -4  12   7      137.95      140.52     21.80 o 
  -3  12   7       82.95       50.44     17.79 o 
  -2  12   7       27.33       41.88     11.30 o 
  -1  12   7       42.47       26.36     17.27 o 
   0  12   7        9.81       10.83     12.99 o 
   1  12   7      607.47      516.63     47.65 o 
   2  12   7        8.59       20.18     22.92 o 
   3  12   7       28.43       32.83     32.95 o 
   4  12   7        7.89       47.21     45.90 o 
  -4  13   7       16.92       42.15     25.66 o 
  -3  13   7      131.42      121.80     22.09 o 
  -2  13   7       17.16       24.81     13.86 o 
  -1  13   7      235.53      256.23     58.43 o 
   0  13   7       17.18       -4.03     13.13 o 
   1  13   7      190.65      136.32     38.71 o 
   2  13   7      165.75      177.01     49.68 o 
   3  13   7       26.40       14.52     25.27 o 
   4  13   7        0.62       -0.16     22.71 o 
  -4  14   7       29.16       15.46     26.48 o 
  -3  14   7        5.24       -3.86     15.40 o 
  -2  14   7        0.56       -8.12     11.27 o 
  -1  14   7        7.35       15.26     14.08 o 
   0  14   7        0.08      -13.79     13.79 o 
   1  14   7      417.91      432.40     39.68 o 
   2  14   7      121.91      121.29     35.31 o 
   3  14   7        1.38        1.43     24.88 o 
   4  14   7       13.84        3.73     24.31 o 
  -3  15   7       25.46        8.88     23.48 o 
  -2  15   7        1.43       -7.60     18.41 o 
  -1  15   7      143.40      151.07     35.84 o 
   0  15   7        0.10      -11.72     18.81 o 
   1  15   7       75.71       72.52     18.53 o 
   2  15   7        7.22       -5.58     26.81 o 
   3  15   7        5.01        3.36     26.88 o 
  -3  16   7        3.02       11.03     26.77 o 
  -2  16   7       32.24       38.83     20.30 o 
  -1  16   7       48.33       50.74     18.14 o 
   0  16   7        0.27       24.43     15.59 o 
   1  16   7       68.78       45.78     18.49 o 
   2  16   7       10.38       14.26     25.01 o 
   3  16   7       47.65       11.84     29.13 o 
  -2  17   7       17.92       36.68     21.36 o 
  -1  17   7       37.72       64.67     23.63 o 
   0  17   7        0.60       -5.35     16.65 o 
   1  17   7        2.35        7.39     16.73 o 
   2  17   7       68.33       17.86     39.24 o 
  -1  18   7        0.04       24.13     33.63 o 
   0  18   7       14.28       27.65     20.29 o 
   1  18   7        1.90       -8.86     34.20 o 
  -6   0   8       64.27       33.15     60.10 o 
  -4   0   8      284.01      217.26     67.27 o 
  -2   0   8      775.72      854.83     68.42 o 
   0   0   8      158.88      212.25     24.66 o 
   2   0   8        7.44       10.30     25.88 o 
   4   0   8      879.30      810.15     50.18 o 
   6   0   8       72.19       65.94     39.55 o 
  -6   1   8      103.71      150.34     60.05 o 
  -5   1   8      127.39      144.85     19.78 o 
  -4   1   8       31.79       39.18     15.83 o 
  -3   1   8      149.10      204.94     15.63 o 
  -2   1   8      554.27      596.25     27.06 o 
  -1   1   8        0.01        3.37     12.21 o 
   0   1   8     2135.42     2126.27     36.89 o 
   1   1   8      999.30     1085.44     25.96 o 
   2   1   8      239.63      249.73     18.85 o 
   3   1   8        0.18       -6.35     12.53 o 
   4   1   8      186.92      212.90     25.00 o 
   5   1   8       35.73       23.65     24.08 o 
   6   1   8        8.82      -10.07     20.32 o 
  -6   2   8       29.71       32.80     33.70 o 
  -5   2   8        9.88       17.52     14.20 o 
  -4   2   8      294.69      302.70     41.74 o 
  -3   2   8      611.06      667.58     20.87 o 
  -2   2   8      452.05      466.82     27.53 o 
  -1   2   8       71.21       72.09     17.62 o 
   0   2   8     2291.28     2193.52     40.13 o 
   1   2   8       38.53       56.78     13.27 o 
   2   2   8      794.73      768.12     30.81 o 
   3   2   8      296.62      311.60     56.50 o 
   4   2   8      641.51      615.04     42.85 o 
   5   2   8      160.70      137.73     25.99 o 
   6   2   8        4.16       -5.48     16.99 o 
  -6   3   8        8.82       41.22     35.99 o 
  -5   3   8        0.40        8.23     21.05 o 
  -4   3   8       35.78       33.26     13.77 o 
  -3   3   8      102.87      104.72     12.80 o 
  -2   3   8        4.34        2.85     12.25 o 
  -1   3   8       11.27        0.90     11.50 o 
   0   3   8      101.57       94.27     15.78 o 
   1   3   8      525.44      529.05     20.26 o 
   2   3   8       83.22      112.01     19.46 o 
   3   3   8        0.06        1.48     15.12 o 
   4   3   8       83.61       58.75     24.17 o 
   5   3   8      130.98      145.83     21.14 o 
   6   3   8        0.04        8.54     18.08 o 
  -6   4   8        0.76        4.60     27.49 o 
  -5   4   8       47.62       53.36     23.61 o 
  -4   4   8        8.71       22.29      7.46 o 
  -3   4   8       76.48       69.40     10.83 o 
  -2   4   8       49.83       55.58     15.38 o 
  -1   4   8     1984.47     1914.95     38.60 o 
   0   4   8        3.81        8.05     14.23 o 
   1   4   8      392.42      564.45     22.84 o 
   2   4   8      284.04      321.78     20.59 o 
   3   4   8        7.92        6.44     10.21 o 
   4   4   8      356.07      337.35     23.26 o 
   5   4   8      112.56       40.77     19.75 o 
   6   4   8        0.74       13.89     17.43 o 
  -6   5   8        0.88       26.84     34.58 o 
  -5   5   8        8.79      -23.70     24.70 o 
  -4   5   8        9.26       40.63     19.29 o 
  -3   5   8       70.82       61.70     10.41 o 
  -2   5   8       34.77       59.94     15.78 o 
  -1   5   8      145.44      160.05     17.54 o 
   0   5   8      333.30      302.14     17.64 o 
   1   5   8        0.88        3.00      9.91 o 
   2   5   8      264.94      241.54     17.62 o 
   3   5   8       74.68       68.69     18.16 o 
   4   5   8       31.15       30.31     19.94 o 
   5   5   8        4.13       19.97     14.59 o 
   6   5   8        2.78       24.87     36.32 o 
  -5   6   8       49.40       44.52     29.67 o 
  -4   6   8      106.36      144.22     25.34 o 
  -3   6   8       48.81       35.72     15.64 o 
  -2   6   8      182.13      210.50     18.73 o 
  -1   6   8      655.06      665.01     27.23 o 
   0   6   8     2162.30     2246.80     44.06 o 
   1   6   8      501.23      485.89     19.42 o 
   2   6   8      144.69      152.53     27.37 o 
   3   6   8        4.00        5.66      7.22 o 
   4   6   8       28.48       22.77     10.45 o 
   5   6   8       48.45       11.79     10.41 o 
  -5   7   8        7.03       34.67     25.02 o 
  -4   7   8       45.55       61.58     23.31 o 
  -3   7   8       59.71       68.38     27.69 o 
  -2   7   8       76.16       90.03     11.26 o 
  -1   7   8       77.22       86.16     15.73 o 
   0   7   8      189.94      195.18     21.23 o 
   1   7   8       12.14       -3.15      9.25 o 
   2   7   8      187.19      187.95     22.82 o 
   3   7   8       41.12       29.82     15.88 o 
   4   7   8       18.52       31.24     39.07 o 
   5   7   8        2.11       33.30     41.43 o 
  -5   8   8       11.20       29.93     24.40 o 
  -4   8   8      108.67       75.45     29.23 o 
  -3   8   8      139.22       74.14     32.69 o 
  -2   8   8        0.08        5.40     11.14 o 
  -1   8   8       33.68       34.00     13.38 o 
   0   8   8      248.70      281.97     23.90 o 
   1   8   8        1.37       -0.48     11.01 o 
   2   8   8       61.92       60.25      9.24 o 
   3   8   8       80.44       58.24     39.99 o 
   4   8   8       30.08       12.18     29.02 o 
   5   8   8       24.32       49.10     43.90 o 
  -5   9   8       25.94       44.78     22.70 o 
  -4   9   8      265.43      225.44     28.44 o 
  -3   9   8       66.83       33.96     22.41 o 
  -2   9   8      925.01      974.12     27.94 o 
  -1   9   8      202.67      206.86     18.20 o 
   0   9   8       60.37       54.32     16.28 o 
   1   9   8       16.59       12.82     12.13 o 
   2   9   8       12.26       15.04     14.31 o 
   3   9   8        0.01       -3.09     24.83 o 
   4   9   8       47.12        9.47     43.44 o 
   5   9   8        0.00       77.85     77.58 o 
  -5  10   8        7.01       23.11     21.95 o 
  -4  10   8       36.92       34.16     21.18 o 
  -3  10   8       13.53       30.10     22.65 o 
  -2  10   8      411.80      449.90     22.24 o 
  -1  10   8      438.11      518.63     27.09 o 
   0  10   8      738.37      803.49     40.20 o 
   1  10   8       40.79       29.65     14.16 o 
   2  10   8       20.29        7.07      7.36 o 
   3  10   8        0.07       28.51     30.22 o 
   4  10   8       14.66        9.55     37.48 o 
   5  10   8        0.01       -0.69     35.59 o 
  -5  11   8       21.79       44.56     27.83 o 
  -4  11   8       55.21       68.75     33.72 o 
  -3  11   8       51.59       46.39     24.51 o 
  -2  11   8       33.19       30.58     13.94 o 
  -1  11   8       16.59       23.12     14.54 o 
   0  11   8       82.80       77.08     17.66 o 
   1  11   8      341.43      322.35     25.63 o 
   2  11   8        0.24       19.46     34.32 o 
   3  11   8        5.09       18.37     31.14 o 
   4  11   8       52.05       54.42     56.24 o 
   5  11   8        2.32       15.07     45.31 o 
  -4  12   8        1.53       -1.36     20.13 o 
  -3  12   8      240.69      242.30     28.57 o 
  -2  12   8       96.41      102.56     17.70 o 
  -1  12   8      132.81      152.96     25.40 o 
   0  12   8      120.70      101.02     25.11 o 
   1  12   8       11.01       21.88     10.85 o 
   2  12   8       33.61      102.09     33.54 o 
   3  12   8        0.04       -1.56     35.00 o 
   4  12   8       16.58      -24.16     44.51 o 
  -4  13   8       34.87       -0.86     30.66 o 
  -3  13   8       23.92       17.55     17.60 o 
  -2  13   8       17.38       23.29     15.74 o 
  -1  13   8       23.63       27.91     16.09 o 
   0  13   8        8.44       -7.54     13.56 o 
   1  13   8      106.67       99.13     31.32 o 
   2  13   8      150.50       78.23     39.50 o 
   3  13   8       23.41       10.68     23.70 o 
   4  13   8        2.24        2.15     48.60 o 
  -4  14   8       13.58       49.05     22.85 o 
  -3  14   8       43.86       70.80     24.76 o 
  -2  14   8       31.47       33.13     15.73 o 
  -1  14   8        0.60        7.79     16.55 o 
   0  14   8       24.90       15.03     14.10 o 
   1  14   8       23.93       12.88     16.00 o 
   2  14   8       41.20       31.29     28.38 o 
   3  14   8        2.41       11.48     32.28 o 
   4  14   8        0.42        0.34     24.46 o 
  -3  15   8        0.08      -22.17     22.18 o 
  -2  15   8       24.34       41.00     20.44 o 
  -1  15   8       13.59        2.42     16.30 o 
   0  15   8        0.07      -12.78     14.30 o 
   1  15   8        3.62        3.37     14.72 o 
   2  15   8       18.35       41.19     40.30 o 
   3  15   8        0.72        3.27     26.18 o 
  -3  16   8        9.01       25.81     27.88 o 
  -2  16   8       29.89       24.78     22.17 o 
  -1  16   8        1.65       14.84     19.67 o 
   0  16   8       19.86       58.67     19.43 o 
   1  16   8        2.02       -2.77     14.88 o 
   2  16   8       31.25       13.60     32.90 o 
   3  16   8        0.00       -6.86     39.92 o 
  -2  17   8        4.95       -5.92     20.89 o 
  -1  17   8       31.62       26.98     20.15 o 
   0  17   8        1.20      -14.01     15.95 o 
   1  17   8        0.44        6.58     21.27 o 
   2  17   8        1.43      -11.35     28.36 o 
  -1  18   8        6.47       93.45     40.64 o 
   0  18   8        2.59        5.32     16.95 o 
   1  18   8       24.86       49.64     55.44 o 
  -5   0   9      224.74      143.12     61.25 o 
  -3   0   9       25.16       15.91     19.83 o 
  -1   0   9      613.89      557.96     49.45 o 
   1   0   9     1159.02     1399.60     44.70 o 
   3   0   9      152.52       55.67     73.00 o 
   5   0   9        9.36        3.14     24.45 o 
  -6   1   9       19.83       65.47     29.77 o 
  -5   1   9       34.89       28.56     16.01 o 
  -4   1   9       71.05       51.83     16.78 o 
  -3   1   9      156.31      164.75     38.41 o 
  -2   1   9     1994.67     2033.38     45.25 o 
  -1   1   9      859.33      816.85     26.68 o 
   0   1   9      249.90      273.36     18.05 o 
   1   1   9     1402.26     1419.34     35.00 o 
   2   1   9      105.39      106.84     17.36 o 
   3   1   9      684.23      658.99     30.54 o 
   4   1   9       47.55       53.75     18.87 o 
   5   1   9       19.00       41.07     31.90 o 
   6   1   9        4.24       17.18     20.74 o 
  -6   2   9        6.01       10.48     35.55 o 
  -5   2   9       49.26       49.57     15.57 o 
  -4   2   9       96.76       73.51     17.56 o 
  -3   2   9      278.56      296.64     27.83 o 
  -2   2   9       58.39       61.16     19.61 o 
  -1   2   9        8.26       -5.93     12.39 o 
   0   2   9     2693.76     2575.49     52.31 o 
   1   2   9       21.79       45.10     17.76 o 
   2   2   9      145.53      147.94     18.82 o 
   3   2   9      290.23      282.11     58.80 o 
   4   2   9        3.79       33.76     17.85 o 
   5   2   9       70.41       31.42     21.79 o 
   6   2   9        5.79        5.95     18.18 o 
  -6   3   9        2.51       15.63     28.51 o 
  -5   3   9       73.25       62.02     27.80 o 
  -4   3   9        0.22       14.17     13.54 o 
  -3   3   9       98.95      121.51     27.88 o 
  -2   3   9      294.38      304.90     24.18 o 
  -1   3   9       88.60       80.07     18.98 o 
   0   3   9     1136.50     1141.10     30.57 o 
   1   3   9      377.99      429.98     20.87 o 
   2   3   9      428.10      426.46     42.91 o 
   3   3   9      186.09      133.16     34.32 o 
   4   3   9      456.96      467.22     31.82 o 
   5   3   9      201.65      186.54     29.89 o 
   6   3   9        9.74       27.38     25.64 o 
  -6   4   9       15.47      -13.20     28.89 o 
  -5   4   9        0.02      -21.42     25.29 o 
  -4   4   9      104.80      101.72     17.80 o 
  -3   4   9       42.49       40.97     14.67 o 
  -2   4   9       30.55       40.20     15.14 o 
  -1   4   9       14.28       22.61     14.26 o 
   0   4   9      182.32      151.47     21.52 o 
   1   4   9      113.25       79.11     18.76 o 
   2   4   9      127.58      128.28     35.06 o 
   3   4   9       29.03       15.10     12.26 o 
   4   4   9        0.37        7.65     14.19 o 
   5   4   9       15.34       13.72     14.69 o 
  -5   5   9       15.17       -3.84     18.92 o 
  -4   5   9       25.72       38.09     22.51 o 
  -3   5   9       68.77       67.24     12.49 o 
  -2   5   9        0.66        1.10     11.69 o 
  -1   5   9     1039.64     1088.53     31.37 o 
   0   5   9      210.24      193.75     32.46 o 
   1   5   9      209.57      204.28     39.69 o 
   2   5   9        0.34       -2.70      8.69 o 
   3   5   9        2.71       -5.82      9.37 o 
   4   5   9      109.93      113.35     29.48 o 
   5   5   9        4.70        7.34     15.16 o 
  -5   6   9       14.65        8.04     20.36 o 
  -4   6   9       78.93       82.25     25.24 o 
  -3   6   9      194.01      197.41     13.93 o 
  -2   6   9        0.13       -0.27     12.56 o 
  -1   6   9       16.17       11.51     16.95 o 
   0   6   9        1.22        8.32     12.37 o 
   1   6   9      202.68      216.07     15.38 o 
   2   6   9       86.96       96.95     20.62 o 
   3   6   9       24.17       27.40     16.80 o 
   4   6   9       27.57       38.45     16.43 o 
   5   6   9       69.15       37.07     17.64 o 
  -5   7   9        2.60      -20.82     23.07 o 
  -4   7   9        0.80       -3.85     15.26 o 
  -3   7   9      162.50      144.90     28.44 o 
  -2   7   9       29.20       38.01     17.38 o 
  -1   7   9      136.86      145.49     21.55 o 
   0   7   9      756.31      782.58     27.35 o 
   1   7   9      408.58      402.76     18.85 o 
   2   7   9       78.84       94.43     14.12 o 
   3   7   9       10.69        5.49      7.70 o 
   4   7   9        1.13        4.28      8.50 o 
   5   7   9        5.57      -14.30     48.45 o 
  -5   8   9        2.70      -19.02     22.05 o 
  -4   8   9        0.09        3.25     19.93 o 
  -3   8   9      369.50      359.56     35.91 o 
  -2   8   9       89.84       57.70     12.83 o 
  -1   8   9       26.90       16.88     14.28 o 
   0   8   9      263.88      287.27     19.88 o 
   1   8   9      161.08      167.77     27.10 o 
   2   8   9        4.04        0.76      8.66 o 
   3   8   9      112.71       97.88     49.44 o 
   4   8   9      167.01       95.44     86.15 o 
   5   8   9        0.82        2.44     57.80 o 
  -5   9   9       13.31       53.93     28.82 o 
  -4   9   9       12.60       24.54     21.31 o 
  -3   9   9      159.78       84.49     35.06 o 
  -2   9   9        0.14        2.29     11.00 o 
  -1   9   9       70.22       69.72     18.57 o 
   0   9   9      283.74      302.08     19.90 o 
   1   9   9      438.89      492.81     27.65 o 
   2   9   9       29.98       14.66     11.91 o 
   3   9   9      132.50      120.34     59.02 o 
   4   9   9       17.88        2.14     28.98 o 
   5   9   9        0.21      -21.16     54.15 o 
  -5  10   9        0.14       13.55     24.73 o 
  -4  10   9        1.43       -7.73     23.92 o 
  -3  10   9       22.59        4.63     16.46 o 
  -2  10   9      229.12      232.78     19.95 o 
  -1  10   9       80.76       64.84     17.58 o 
   0  10   9       41.78       34.03     16.24 o 
   1  10   9      260.26      264.91     31.24 o 
   2  10   9        0.60       42.11     29.83 o 
   3  10   9        0.17       17.07     33.52 o 
   4  10   9        1.65       37.47     41.89 o 
   5  10   9        1.35      -13.82     51.49 o 
  -4  11   9        0.33       16.50     21.34 o 
  -3  11   9      340.44      291.95     30.04 o 
  -2  11   9      134.50      176.99     15.86 o 
  -1  11   9       42.60       51.96     20.97 o 
   0  11   9     1200.71     1253.65     71.85 o 
   1  11   9      331.22      419.33     38.42 o 
   2  11   9        0.05        3.60      5.89 o 
   3  11   9       69.87       49.13     39.51 o 
   4  11   9        4.96       40.94     39.15 o 
  -4  12   9       14.87       16.13     23.39 o 
  -3  12   9       14.27        6.02     19.68 o 
  -2  12   9       40.83       29.42     15.35 o 
  -1  12   9        1.22       11.83     15.36 o 
   0  12   9       10.17       15.61     16.31 o 
   1  12   9       14.84       16.31     16.99 o 
   2  12   9      337.14      441.64     45.13 o 
   3  12   9       14.63      -11.12     37.22 o 
   4  12   9       52.44      118.90     96.05 o 
  -4  13   9       18.59       30.21     21.81 o 
  -3  13   9        0.02       -1.94     17.42 o 
  -2  13   9       36.85       31.30     18.55 o 
  -1  13   9       40.91       51.47     17.14 o 
   0  13   9      146.53      118.34     30.40 o 
   1  13   9        3.55        8.69     11.28 o 
   2  13   9      330.82      374.60     40.63 o 
   3  13   9      160.85      202.68    175.84 o 
   4  13   9       11.50      -19.79     47.55 o 
  -3  14   9        0.09       31.08     25.84 o 
  -2  14   9       23.62       35.27     19.94 o 
  -1  14   9       16.49        3.54     13.10 o 
   0  14   9       19.56       -2.62     16.34 o 
   1  14   9      295.96      287.31     32.48 o 
   2  14   9       35.60       14.89     33.93 o 
   3  14   9       21.57       50.68     33.38 o 
  -3  15   9       32.22       61.67     32.42 o 
  -2  15   9        3.85        3.89     18.47 o 
  -1  15   9       11.67       19.98     16.72 o 
   0  15   9        1.45      -11.76     17.83 o 
   1  15   9        7.08        6.76     15.67 o 
   2  15   9       32.45       28.55     30.29 o 
   3  15   9       18.62       43.41     31.22 o 
  -2  16   9        2.20       12.04     16.12 o 
  -1  16   9        4.08       28.76     20.11 o 
   0  16   9       21.69       42.04     18.96 o 
   1  16   9        0.17        9.72     14.76 o 
   2  16   9        0.47        8.42     26.60 o 
  -1  17   9       10.54       12.78     17.77 o 
   0  17   9        0.23       -7.74     16.59 o 
   1  17   9       36.81       43.06     29.00 o 
  -6   0  10        7.76       40.54     35.99 o 
  -4   0  10       43.04       17.65     24.98 o 
  -2   0  10     2390.24     2437.96     73.57 o 
   0   0  10      215.82      192.03     24.77 o 
   2   0  10       11.39       -1.87     21.07 o 
   4   0  10       48.51       30.39     25.33 o 
   6   0  10        4.06       -0.31     46.66 o 
  -6   1  10        4.36      126.70     66.44 o 
  -5   1  10       83.27      113.06     21.20 o 
  -4   1  10      386.30      403.92     25.15 o 
  -3   1  10      239.49      227.53     27.96 o 
  -2   1  10      206.04      252.75     24.17 o 
  -1   1  10      292.06      275.99     22.15 o 
   0   1  10     4720.08     4817.80     75.56 o 
   1   1  10      721.46      734.57     26.83 o 
   2   1  10      220.82      193.07     51.70 o 
   3   1  10       88.52       99.07     19.05 o 
   4   1  10      852.70      868.32     32.80 o 
   5   1  10        9.92      -13.94     21.31 o 
   6   1  10        0.18      -14.28     22.79 o 
  -6   2  10        3.71        2.13     28.57 o 
  -5   2  10        0.00       -7.15     13.64 o 
  -4   2  10       72.45       25.84     14.23 o 
  -3   2  10       17.49       26.39     13.79 o 
  -2   2  10       25.36       32.94     17.47 o 
  -1   2  10      305.29      317.19     23.13 o 
   0   2  10     2451.89     2428.89     53.01 o 
   1   2  10     1401.06     1526.90     33.76 o 
   2   2  10        0.03       -3.90     12.86 o 
   3   2  10        7.48        8.80     14.55 o 
   4   2  10      855.00      827.99     36.56 o 
   5   2  10        0.02      -13.81     21.12 o 
   6   2  10       17.41       24.71     25.54 o 
  -5   3  10       22.44       43.50     18.53 o 
  -4   3  10       10.62        1.32     12.68 o 
  -3   3  10       71.25       61.06     14.19 o 
  -2   3  10      478.03      447.00     28.82 o 
  -1   3  10        0.02       11.69     14.12 o 
   0   3  10       22.49       35.27     14.29 o 
   1   3  10      295.57      298.19     32.28 o 
   2   3  10      857.54      917.17     30.80 o 
   3   3  10     2003.81     2132.63     58.82 o 
   4   3  10       22.30        1.18     12.74 o 
   5   3  10       47.88        3.00     18.72 o 
  -5   4  10       30.66       15.54     25.54 o 
  -4   4  10        1.25       -0.56      9.67 o 
  -3   4  10      303.80      307.60     24.47 o 
  -2   4  10        4.07        5.19     15.54 o 
  -1   4  10      184.52      174.71     21.21 o 
   0   4  10      754.93      739.12     25.75 o 
   1   4  10      472.86      469.93     22.93 o 
   2   4  10        4.66       22.72     13.54 o 
   3   4  10        4.71       12.73     12.83 o 
   4   4  10      469.58      505.96     23.11 o 
   5   4  10       15.67        4.05     16.61 o 
  -5   5  10       62.24       47.57     26.24 o 
  -4   5  10        4.90       -4.77     10.93 o 
  -3   5  10      148.51      171.53     22.36 o 
  -2   5  10        0.24        4.70     15.38 o 
  -1   5  10      442.74      436.50     26.57 o 
   0   5  10        0.91       -1.29     12.26 o 
   1   5  10      269.57      261.09     17.34 o 
   2   5  10      417.46      465.26     23.71 o 
   3   5  10        1.51       -9.12     12.32 o 
   4   5  10        8.08        1.44     20.41 o 
   5   5  10       32.21       28.39     17.16 o 
  -5   6  10       14.19      -11.14     22.24 o 
  -4   6  10      265.48      246.11     28.01 o 
  -3   6  10      121.28       92.71     26.27 o 
  -2   6  10       36.73       54.41     17.98 o 
  -1   6  10      706.03      746.62     30.28 o 
   0   6  10       11.98      -11.54     18.08 o 
   1   6  10       80.00       86.49     17.95 o 
   2   6  10        2.33        7.28      9.89 o 
   3   6  10       90.27       83.70     14.16 o 
   4   6  10        4.02       11.12     11.48 o 
   5   6  10        0.97      -14.16     14.16 o 
  -5   7  10       31.43       65.10     35.79 o 
  -4   7  10       85.23       65.68     25.32 o 
  -3   7  10      309.78      286.18     29.08 o 
  -2   7  10       28.94       34.71     19.17 o 
  -1   7  10       98.22       74.53     20.91 o 
   0   7  10      485.27      484.24     25.10 o 
   1   7  10       36.12       38.20     15.20 o 
   2   7  10       74.55       92.58     17.02 o 
   3   7  10        6.60        3.53     15.26 o 
   4   7  10       46.40       42.62     11.82 o 
   5   7  10        0.29       24.91     44.82 o 
  -5   8  10        8.77       50.58     29.89 o 
  -4   8  10       48.62       17.30     21.61 o 
  -3   8  10      225.64      184.11     17.40 o 
  -2   8  10      238.55      242.61     17.32 o 
  -1   8  10      105.56       88.54     20.87 o 
   0   8  10      135.33      118.48     21.25 o 
   1   8  10        1.45       -5.51     10.85 o 
   2   8  10      185.88      224.56     34.10 o 
   3   8  10        7.34        3.28      5.34 o 
   4   8  10       27.23       64.43     41.23 o 
   5   8  10        2.47        9.18     40.56 o 
  -5   9  10       10.89       48.06     24.77 o 
  -4   9  10       13.08       -0.79     22.38 o 
  -3   9  10        7.24        6.42     26.71 o 
  -2   9  10       33.72       16.26     13.10 o 
  -1   9  10       55.90       60.24     18.21 o 
   0   9  10       71.49       86.12     18.59 o 
   1   9  10       12.96       30.19     14.91 o 
   2   9  10       58.15       39.96     14.22 o 
   3   9  10       74.84       55.11     34.19 o 
   4   9  10       66.75       47.36     37.45 o 
   5   9  10        2.60       -6.35     48.47 o 
  -4  10  10        0.05       -8.35     21.26 o 
  -3  10  10      122.03       62.21     26.98 o 
  -2  10  10        2.95       17.29     15.40 o 
  -1  10  10       25.56       43.00     16.98 o 
   0  10  10      847.98      877.54     34.28 o 
   1  10  10      355.33      332.06     43.04 o 
   2  10  10        0.04       10.15     13.31 o 
   3  10  10       35.81       32.44     38.25 o 
   4  10  10       33.61       23.70     36.37 o 
  -4  11  10        0.48       -4.64     21.39 o 
  -3  11  10       14.27       -3.13     17.76 o 
  -2  11  10       59.03       60.82     15.10 o 
  -1  11  10       28.36       16.56     18.45 o 
   0  11  10       10.61        6.61     16.51 o 
   1  11  10      238.90      292.30     39.75 o 
   2  11  10       10.51       18.83     18.86 o 
   3  11  10       51.80       66.04     42.38 o 
   4  11  10       10.31       42.33     50.48 o 
  -4  12  10       21.99       48.75     25.67 o 
  -3  12  10       15.63       -7.89     21.07 o 
  -2  12  10        0.52       -9.94     12.54 o 
  -1  12  10      116.87      100.03     19.44 o 
   0  12  10      269.57      264.85     26.27 o 
   1  12  10       28.78        5.47     18.09 o 
   2  12  10       26.77       12.28     16.37 o 
   3  12  10       11.51      -11.76     34.33 o 
   4  12  10        0.02       86.77     51.55 o 
  -4  13  10       12.22       44.76     26.80 o 
  -3  13  10       56.13       53.53     31.96 o 
  -2  13  10        1.91        2.05     16.37 o 
  -1  13  10        7.18       10.51     16.13 o 
   0  13  10        0.21      -17.15     17.15 o 
   1  13  10       43.10       91.31     22.28 o 
   2  13  10       18.79       36.21     34.50 o 
   3  13  10      120.81       86.00     83.27 o 
   4  13  10       97.26        7.58     64.15 o 
  -3  14  10       21.80       40.62     40.09 o 
  -2  14  10       74.71       80.53     22.32 o 
  -1  14  10       95.14       99.11     25.63 o 
   0  14  10       98.05       56.81     31.10 o 
   1  14  10       27.91       20.58     14.48 o 
   2  14  10       33.00        9.97     36.93 o 
   3  14  10       40.30        3.40     27.58 o 
  -3  15  10        0.41       39.67     26.98 o 
  -2  15  10        4.23        6.52     15.62 o 
  -1  15  10        1.44        8.04     15.36 o 
   0  15  10       13.26       24.19     18.32 o 
   1  15  10        1.02        8.22     24.27 o 
   2  15  10        4.64        7.31     27.77 o 
   3  15  10        0.50       12.50     31.75 o 
  -2  16  10       49.04       48.87     28.55 o 
  -1  16  10        6.19       29.60     23.24 o 
   0  16  10       72.03      114.00     24.42 o 
   1  16  10        0.42        4.16     19.68 o 
   2  16  10       37.15       44.32     36.34 o 
  -1  17  10        0.20       22.92     18.50 o 
   0  17  10       12.28       49.01     21.90 o 
   1  17  10        5.29       93.84     32.59 o 
  -5   0  11       14.83       39.66     25.55 o 
  -3   0  11       22.57        2.80     16.20 o 
  -1   0  11      205.38      213.24     29.36 o 
   1   0  11      340.51      331.43     30.84 o 
   3   0  11     3307.42     3344.48    101.12 o 
   5   0  11       96.72       76.62     62.90 o 
  -5   1  11       29.18       45.25     21.17 o 
  -4   1  11       18.49        7.07     13.58 o 
  -3   1  11      204.57      220.88     20.57 o 
  -2   1  11       20.10       10.82     18.27 o 
  -1   1  11       10.16       17.78     15.87 o 
   0   1  11      102.81       95.72     18.93 o 
   1   1  11        0.66       -5.99     13.67 o 
   2   1  11       26.50       17.01     16.92 o 
   3   1  11      436.78      480.46     29.45 o 
   4   1  11        0.54      -10.98     20.10 o 
   5   1  11       14.94       10.21     23.96 o 
  -5   2  11      128.04      140.78     22.75 o 
  -4   2  11        0.02       -1.29     10.87 o 
  -3   2  11       62.50       20.69     14.12 o 
  -2   2  11      209.94      256.76     24.97 o 
  -1   2  11      397.52      376.30     26.44 o 
   0   2  11      542.47      534.50     26.82 o 
   1   2  11       38.93       21.42     15.75 o 
   2   2  11        4.49        8.43     15.37 o 
   3   2  11      100.78      119.34     20.09 o 
   4   2  11      185.02      187.43     24.80 o 
   5   2  11        0.48       -0.01     18.33 o 
  -5   3  11       19.99       19.54     14.64 o 
  -4   3  11       13.23        5.26     11.91 o 
  -3   3  11        5.15       -7.73     16.04 o 
  -2   3  11      358.45      377.58     29.30 o 
  -1   3  11      821.71      852.88     32.76 o 
   0   3  11      526.91      516.07     26.82 o 
   1   3  11       17.59       10.57     13.67 o 
   2   3  11      245.82      246.36     45.20 o 
   3   3  11      166.41      177.70     20.31 o 
   4   3  11      182.08      179.12     25.42 o 
   5   3  11       32.43       14.30     23.89 o 
  -5   4  11        0.16       -5.38     26.03 o 
  -4   4  11       35.97       41.03     17.05 o 
  -3   4  11       42.46       35.17     22.26 o 
  -2   4  11       33.68       46.17     21.42 o 
  -1   4  11      459.15      473.17     29.56 o 
   0   4  11        9.35       -9.84     16.40 o 
   1   4  11       16.19       25.60     17.19 o 
   2   4  11        0.03        9.49     17.81 o 
   3   4  11        9.30        9.07     15.98 o 
   4   4  11        5.40       -0.21     15.25 o 
   5   4  11       17.12        5.14     16.88 o 
  -5   5  11       15.55       24.91     27.39 o 
  -4   5  11       97.77       65.30     21.01 o 
  -3   5  11      120.41      141.55     25.23 o 
  -2   5  11      260.88      245.51     38.06 o 
  -1   5  11        2.18        1.50     15.85 o 
   0   5  11       36.88       73.76     17.70 o 
   1   5  11        0.12       -7.09     14.57 o 
   2   5  11      147.26      144.50     17.06 o 
   3   5  11        7.96       -0.96     12.53 o 
   4   5  11       44.56       22.32     15.94 o 
   5   5  11       19.17       -2.29     20.58 o 
  -5   6  11       34.84       78.16     40.51 o 
  -4   6  11       30.30       51.46     22.20 o 
  -3   6  11        7.69        2.44     17.49 o 
  -2   6  11       36.99       27.19     17.89 o 
  -1   6  11      904.44      904.47     37.13 o 
   0   6  11      226.40      243.91     22.12 o 
   1   6  11      153.18      129.31     31.42 o 
   2   6  11       37.60       38.04     13.90 o 
   3   6  11      125.75      115.86     24.43 o 
   4   6  11       21.80        1.17     15.90 o 
   5   6  11       21.23       65.12     61.72 o 
  -5   7  11        4.71        6.17     31.62 o 
  -4   7  11       77.52       32.22     25.73 o 
  -3   7  11       26.24       23.13     20.01 o 
  -2   7  11        2.01       -8.07     19.30 o 
  -1   7  11      583.99      599.46     36.39 o 
   0   7  11      102.81       94.09     19.42 o 
   1   7  11      255.08      256.82     19.97 o 
   2   7  11       32.56       49.13     14.77 o 
   3   7  11       41.10       19.24     11.77 o 
   4   7  11        6.49       18.02     14.92 o 
   5   7  11        7.45       -5.06     40.26 o 
  -5   8  11        3.83      -24.18     24.18 o 
  -4   8  11       15.67       25.57     25.60 o 
  -3   8  11        1.75      -12.28     12.28 o 
  -2   8  11        0.05       16.63     18.68 o 
  -1   8  11      575.13      596.21     40.88 o 
   0   8  11      579.76      596.53     33.65 o 
   1   8  11      532.81      527.25     27.53 o 
   2   8  11       49.97       42.68     13.68 o 
   3   8  11       90.82       81.30     18.39 o 
   4   8  11       48.58        2.95     30.71 o 
   5   8  11        0.08      -28.56     45.34 o 
  -5   9  11        1.73      -28.50     28.50 o 
  -4   9  11        0.52       -9.50     21.33 o 
  -3   9  11        0.24       -8.43     10.07 o 
  -2   9  11      142.04      131.95     17.30 o 
  -1   9  11      846.98     1031.03     38.04 o 
   0   9  11      137.39      169.08     24.24 o 
   1   9  11      450.44      482.15     25.74 o 
   2   9  11        2.32       -2.04     10.71 o 
   3   9  11        4.40        4.16     10.66 o 
   4   9  11       31.34       -2.00     29.54 o 
  -4  10  11       38.67       28.53     24.30 o 
  -3  10  11       20.79       15.56     10.22 o 
  -2  10  11        6.38       -7.52     18.28 o 
  -1  10  11      205.62      189.29     36.50 o 
   0  10  11       13.06       25.65     18.07 o 
   1  10  11      378.23      392.23     36.10 o 
   2  10  11        2.75       -1.44      7.61 o 
   3  10  11        0.13      -15.51     35.92 o 
   4  10  11        5.22       31.73     42.22 o 
  -4  11  11       40.33       26.99     27.81 o 
  -3  11  11       24.25        3.10     18.57 o 
  -2  11  11        2.81        1.79     13.58 o 
  -1  11  11       16.58        8.00     17.49 o 
   0  11  11       20.13       38.94     19.32 o 
   1  11  11      106.32       81.13     24.70 o 
   2  11  11       60.55       77.21     46.68 o 
   3  11  11       10.58      -11.09     33.48 o 
   4  11  11        7.58       19.51     51.71 o 
  -4  12  11       54.18       42.10     28.62 o 
  -3  12  11       75.61      -15.35     26.92 o 
  -2  12  11        2.48        0.66     14.10 o 
  -1  12  11       43.21       28.81     20.38 o 
   0  12  11        7.22       -7.54     16.26 o 
   1  12  11       35.94       18.38     19.34 o 
   2  12  11       13.71       11.88     16.22 o 
   3  12  11       39.25        4.06     35.16 o 
   4  12  11        0.05       47.33     45.43 o 
  -3  13  11        0.57       26.40     38.28 o 
  -2  13  11      101.13       89.15     21.41 o 
  -1  13  11        1.61      -16.44     21.47 o 
   0  13  11      228.83      330.74     54.62 o 
   1  13  11        0.17        0.14     14.34 o 
   2  13  11        4.74       -3.54     12.23 o 
   3  13  11       20.58       -0.98     30.26 o 
  -3  14  11       34.49       63.29     33.32 o 
  -2  14  11        8.10        4.37     12.78 o 
  -1  14  11       15.47       36.50     27.02 o 
   0  14  11       13.68       -6.29     23.40 o 
   1  14  11        0.73       -6.96     18.20 o 
   2  14  11        5.70      -19.94     29.08 o 
   3  14  11        2.97       28.68     48.08 o 
  -2  15  11        0.00       -3.61     13.67 o 
  -1  15  11       14.40        1.27     17.39 o 
   0  15  11        0.89        5.16     17.95 o 
   1  15  11        2.34       12.65     16.61 o 
   2  15  11       60.55       59.05     52.69 o 
  -2  16  11       12.63       86.61     48.66 o 
  -1  16  11       27.35       34.84     22.90 o 
   0  16  11        0.61       45.20     26.56 o 
   1  16  11        2.75       88.58     39.41 o 
   2  16  11       14.78      116.87     80.92 o 
   0  17  11        5.23       27.12     39.33 o 
  -4   0  12      174.15      166.45     55.94 o 
  -2   0  12      801.35      846.32     52.63 o 
   0   0  12      376.86      332.58     33.00 o 
   2   0  12      808.11      897.93     67.14 o 
   4   0  12      517.27      575.00     45.51 o 
  -5   1  12       16.38       35.65     20.08 o 
  -4   1  12       97.93       23.64     16.45 o 
  -3   1  12       40.56       23.69     17.91 o 
  -2   1  12        0.19       17.65     20.16 o 
  -1   1  12      281.71      300.06     26.47 o 
   0   1  12        2.90       -8.30     15.75 o 
   1   1  12      143.20       91.48     22.01 o 
   2   1  12      592.07      608.47     34.74 o 
   3   1  12       53.13       66.02     22.10 o 
   4   1  12        0.55       -2.03     19.69 o 
   5   1  12       75.74       39.00     29.17 o 
  -5   2  12        3.48       -6.61     18.80 o 
  -4   2  12       40.00       32.63     15.96 o 
  -3   2  12       40.92       17.57     20.19 o 
  -2   2  12      471.66      506.46     33.30 o 
  -1   2  12      292.62      290.32     24.39 o 
   0   2  12       14.76        4.71     15.63 o 
   1   2  12       56.36       72.98     23.06 o 
   2   2  12      422.20      441.38     29.03 o 
   3   2  12       19.70       29.75     18.16 o 
   4   2  12        4.67       18.10     20.21 o 
   5   2  12        1.23        3.97     18.69 o 
  -5   3  12       24.69       22.35     19.16 o 
  -4   3  12       35.53       27.01     16.18 o 
  -3   3  12      117.76       67.31     26.26 o 
  -2   3  12       16.00        5.97     20.87 o 
  -1   3  12      346.81      358.16     30.27 o 
   0   3  12      352.29      391.61     27.62 o 
   1   3  12      256.10      290.29     27.19 o 
   2   3  12       99.71       76.64     24.50 o 
   3   3  12       45.20       64.64     23.51 o 
   4   3  12       13.84       16.91     24.09 o 
   5   3  12        4.75       13.65     24.63 o 
  -5   4  12       16.38       34.12     25.38 o 
  -4   4  12        1.97        1.65     16.44 o 
  -3   4  12      544.38      591.04     35.38 o 
  -2   4  12        5.11       -9.47     18.40 o 
  -1   4  12     2961.26     2894.94     71.34 o 
   0   4  12      205.03      253.28     54.77 o 
   1   4  12      162.50      174.31     38.80 o 
   2   4  12      145.10      140.41     22.80 o 
   3   4  12      124.84      156.44     21.88 o 
   4   4  12        2.22       -7.96     17.26 o 
   5   4  12        0.02        7.84     18.67 o 
  -5   5  12        1.01       20.50     27.48 o 
  -4   5  12      136.18       93.69     22.89 o 
  -3   5  12       52.61       19.63     20.86 o 
  -2   5  12      191.57      252.42     48.99 o 
  -1   5  12      233.11      278.91     35.08 o 
   0   5  12       40.93       51.88     20.28 o 
   1   5  12      147.73      158.88     36.66 o 
   2   5  12       26.81       -4.28     14.64 o 
   3   5  12       48.15       60.51     18.36 o 
   4   5  12       30.57        2.25     13.17 o 
   5   5  12        1.51      -17.00     17.80 o 
  -5   6  12        1.65       15.02     25.70 o 
  -4   6  12        2.89       25.62     17.11 o 
  -3   6  12       37.75       32.22     22.42 o 
  -2   6  12      146.74      140.01     24.52 o 
  -1   6  12       33.05       19.30     20.26 o 
   0   6  12      527.19      525.89     28.25 o 
   1   6  12       67.51       66.75     16.81 o 
   2   6  12      434.86      501.78     24.20 o 
   3   6  12       49.35       33.58     13.75 o 
   4   6  12        0.01       11.55     11.44 o 
   5   6  12        0.01       85.76     53.04 o 
  -5   7  12        1.36       -4.88     22.17 o 
  -4   7  12       72.47       46.03     36.54 o 
  -3   7  12       32.85       25.10     21.29 o 
  -2   7  12      104.88      117.28     22.70 o 
  -1   7  12      449.55      449.34     30.78 o 
   0   7  12      143.44      194.00     25.54 o 
   1   7  12      218.56      184.78     34.91 o 
   2   7  12      502.26      541.77     33.10 o 
   3   7  12       67.57       36.08     17.81 o 
   4   7  12        0.34       -1.79     16.36 o 
   5   7  12        0.11        1.66     41.49 o 
  -5   8  12        6.51       96.41     46.50 o 
  -4   8  12       22.38       31.86     27.96 o 
  -3   8  12       49.44       31.38     18.11 o 
  -2   8  12      635.96      658.00     35.05 o 
  -1   8  12      650.22      728.52     42.30 o 
   0   8  12     1570.38     1546.11     45.10 o 
   1   8  12      300.52      316.05     25.17 o 
   2   8  12       13.91       22.74     13.86 o 
   3   8  12        1.70       19.64     19.13 o 
   4   8  12        8.72       28.39      9.43 o 
  -4   9  12       52.68       32.74     24.09 o 
  -3   9  12        0.59       15.58     15.41 o 
  -2   9  12       32.94       35.44     15.67 o 
  -1   9  12       90.00       52.89     24.65 o 
   0   9  12        9.09       13.65     23.50 o 
   1   9  12      299.34      336.17     24.23 o 
   2   9  12       43.54       16.61     13.40 o 
   3   9  12       45.86        5.58     18.33 o 
   4   9  12       21.32        9.07     35.57 o 
  -4  10  12       21.61       -1.51     32.30 o 
  -3  10  12        8.38       17.27     20.85 o 
  -2  10  12       42.87       70.75     20.52 o 
  -1  10  12       82.99       69.30     18.15 o 
   0  10  12      261.14      280.71     25.94 o 
   1  10  12      182.36      186.03     23.59 o 
   2  10  12       31.55       22.88     12.35 o 
   3  10  12      310.73      373.08     83.46 o 
   4  10  12       23.94      120.07     61.63 o 
  -4  11  12       37.50       31.91     27.80 o 
  -3  11  12        1.06        3.00     14.89 o 
  -2  11  12       28.74       11.69     16.66 o 
  -1  11  12        3.34       12.07     17.25 o 
   0  11  12      158.11      178.25     27.50 o 
   1  11  12       80.04       39.03     23.94 o 
   2  11  12       16.74       26.32     17.61 o 
   3  11  12       39.73       11.35     35.82 o 
   4  11  12       13.43      -14.92     39.93 o 
  -3  12  12       44.70       35.88     25.25 o 
  -2  12  12        8.36       -5.28     18.28 o 
  -1  12  12        0.39      -16.28     18.30 o 
   0  12  12       27.16       47.13     22.00 o 
   1  12  12      231.36      286.06     55.53 o 
   2  12  12       11.14       13.89     21.44 o 
   3  12  12       74.95       40.84     42.07 o 
  -3  13  12       52.05       58.78     28.10 o 
  -2  13  12        8.76        9.87     14.45 o 
  -1  13  12        2.43       15.79     18.17 o 
   0  13  12       58.73       75.43     26.11 o 
   1  13  12        1.45        9.41     19.30 o 
   2  13  12       20.78       26.89     38.88 o 
   3  13  12        0.06       41.17     54.07 o 
  -3  14  12        8.92       -6.66     31.21 o 
  -2  14  12       12.25        2.90     15.33 o 
  -1  14  12       54.78       57.81     24.37 o 
   0  14  12       22.65       23.29     22.41 o 
   1  14  12       60.00       60.15     18.95 o 
   2  14  12        3.53      -33.55     34.34 o 
  -2  15  12        9.47       28.08     33.07 o 
  -1  15  12        2.53       49.12     23.93 o 
   0  15  12       35.84       25.05     19.63 o 
   1  15  12        4.41       39.92     23.56 o 
   2  15  12        7.55       59.12     38.71 o 
  -1  16  12        0.33        3.02     17.60 o 
   0  16  12        1.00       21.34     19.12 o 
   1  16  12       11.28       38.71     36.76 o 
  -5   0  13       65.07       32.68     28.76 o 
  -3   0  13      337.93      295.09     45.01 o 
  -1   0  13      549.26      579.96     55.77 o 
   1   0  13       72.07       65.93     47.98 o 
   3   0  13      572.61      553.28     44.43 o 
   5   0  13        5.38       38.63     32.28 o 
  -5   1  13        2.66       16.27     18.79 o 
  -4   1  13       35.14       20.79     20.67 o 
  -3   1  13        1.44       14.41     18.19 o 
  -2   1  13        0.20       24.88     20.82 o 
  -1   1  13      667.99      654.69     37.37 o 
   0   1  13        2.17       -3.72     15.38 o 
   1   1  13       54.72       37.57     18.81 o 
   2   1  13       18.86       27.38     20.43 o 
   3   1  13       18.61       31.08     23.67 o 
   4   1  13        1.61       11.96     22.30 o 
   5   1  13       60.20       18.91     26.41 o 
  -5   2  13        3.02       28.68     24.82 o 
  -4   2  13       31.58       17.24     19.43 o 
  -3   2  13       47.83       28.96     20.59 o 
  -2   2  13       17.73        5.09     30.19 o 
  -1   2  13       93.61      105.09     23.93 o 
   0   2  13      408.30      413.24     27.12 o 
   1   2  13       53.62       52.10     20.82 o 
   2   2  13       78.61       91.01     21.88 o 
   3   2  13      884.72      962.15     62.33 o 
   4   2  13       13.30      -16.91     19.65 o 
   5   2  13       11.66       -7.72     26.96 o 
  -5   3  13        9.50        4.56     24.93 o 
  -4   3  13       42.82       47.85     19.94 o 
  -3   3  13       21.73       13.73     19.66 o 
  -2   3  13       59.55       84.74     29.08 o 
  -1   3  13      381.13      440.98     31.67 o 
   0   3  13        0.29        4.01     20.60 o 
   1   3  13      249.90      243.12     49.37 o 
   2   3  13      145.40      111.28     26.12 o 
   3   3  13      408.47      437.56     27.36 o 
   4   3  13        7.43       21.38     18.76 o 
   5   3  13        3.38        2.08     22.25 o 
  -5   4  13       27.51       49.61     35.24 o 
  -4   4  13       49.51       24.99     16.07 o 
  -3   4  13        9.68        6.36     18.74 o 
  -2   4  13      176.32      162.57     26.34 o 
  -1   4  13      166.80      195.42     27.51 o 
   0   4  13       71.46       56.10     28.61 o 
   1   4  13        5.78       23.48     18.52 o 
   2   4  13        0.31       -8.22     15.28 o 
   3   4  13      482.47      485.54     39.42 o 
   4   4  13       24.93       35.37     17.86 o 
   5   4  13       17.27        4.79     25.26 o 
  -5   5  13       61.11       40.97     29.22 o 
  -4   5  13       33.00       20.59     14.72 o 
  -3   5  13      100.57       93.92     25.74 o 
  -2   5  13       22.88       33.30     26.26 o 
  -1   5  13        0.06        2.65     17.46 o 
   0   5  13     1207.74     1243.60     52.64 o 
   1   5  13        4.18       -2.99     13.85 o 
   2   5  13        3.75       21.38     19.52 o 
   3   5  13       60.43       80.18     18.20 o 
   4   5  13        0.95       -9.64     20.12 o 
   5   5  13       34.75        8.51     17.04 o 
  -5   6  13        7.00       63.89     29.76 o 
  -4   6  13       10.17        5.99     14.05 o 
  -3   6  13        3.82       -8.10     22.80 o 
  -2   6  13      105.06       76.22     26.81 o 
  -1   6  13      613.34      588.25     36.09 o 
   0   6  13       48.00       58.22     22.45 o 
   1   6  13       22.08       30.38     19.49 o 
   2   6  13      399.07      454.94     25.54 o 
   3   6  13      218.53      218.93     23.28 o 
   4   6  13       13.37       -6.07     18.77 o 
   5   6  13        0.28       20.63     36.26 o 
  -4   7  13        0.88      -21.05     25.36 o 
  -3   7  13        8.64       14.51     20.49 o 
  -2   7  13       75.28       86.91     23.02 o 
  -1   7  13      108.33       89.57     26.28 o 
   0   7  13      429.80      445.56     30.43 o 
   1   7  13       16.08      -20.45     21.73 o 
   2   7  13       15.67       10.49     16.08 o 
   3   7  13       28.49       42.22     17.12 o 
   4   7  13       31.66       22.55     13.61 o 
  -4   8  13        2.44       21.26     23.59 o 
  -3   8  13        0.45       -0.11     17.33 o 
  -2   8  13       21.94        3.40     19.41 o 
  -1   8  13      547.68      573.35     36.59 o 
   0   8  13       18.97       19.52     19.38 o 
   1   8  13        0.37        4.17     25.89 o 
   2   8  13       77.01       42.27     18.36 o 
   3   8  13        2.64        4.43     12.18 o 
   4   8  13        1.89       62.08     44.13 o 
  -4   9  13       29.56       -0.48     18.00 o 
  -3   9  13       26.46       12.67     18.18 o 
  -2   9  13       12.70       20.14     20.44 o 
  -1   9  13      134.66      148.97     26.17 o 
   0   9  13      306.74      273.39     27.25 o 
   1   9  13        4.19       -1.17     16.96 o 
   2   9  13      167.41      174.04     17.44 o 
   3   9  13        5.68       16.05     16.81 o 
   4   9  13        3.53       12.88     37.26 o 
  -4  10  13        1.69       49.98     27.22 o 
  -3  10  13       41.81       18.83     16.19 o 
  -2  10  13       17.80       16.40     16.36 o 
  -1  10  13       29.49       42.68     19.36 o 
   0  10  13        3.39       -5.84     15.93 o 
   1  10  13      123.26       98.08     22.09 o 
   2  10  13      272.23      315.65     34.51 o 
   3  10  13       45.77       15.60     10.02 o 
   4  10  13       33.94       51.53     44.17 o 
  -3  11  13        0.17       21.20     23.23 o 
  -2  11  13       19.19       48.30     21.17 o 
  -1  11  13        8.55        0.09     18.25 o 
   0  11  13        0.03       -0.90     15.39 o 
   1  11  13       48.50       60.52     18.13 o 
   2  11  13       23.70       34.82     32.22 o 
   3  11  13        1.09      -46.22     46.22 o 
  -3  12  13        1.43       55.21     27.70 o 
  -2  12  13        2.38      -15.32     19.42 o 
  -1  12  13        0.19        1.22     18.67 o 
   0  12  13        3.85        4.90     24.15 o 
   1  12  13       31.26       62.68     27.60 o 
   2  12  13        0.01        1.67     17.19 o 
   3  12  13        2.54       -6.65     37.37 o 
  -3  13  13       17.51       42.37     28.56 o 
  -2  13  13       67.27       90.96     42.50 o 
  -1  13  13       51.40       97.17     28.65 o 
   0  13  13        0.32       -9.26     19.87 o 
   1  13  13        3.80        2.47     22.47 o 
   2  13  13        4.23       33.89     38.76 o 
   3  13  13        5.65       36.38     49.28 o 
  -2  14  13       10.98        6.56     18.49 o 
  -1  14  13        0.80      -13.69     26.83 o 
   0  14  13       42.74       68.76     23.83 o 
   1  14  13       13.02       11.49     26.65 o 
   2  14  13        9.50       -2.96     50.19 o 
  -1  15  13       10.39       37.48     27.28 o 
   0  15  13        0.27       22.98     26.02 o 
   1  15  13        0.58       -6.63     27.68 o 
  -4   0  14        9.42       18.05     24.82 o 
  -2   0  14      244.80      250.89     41.72 o 
   0   0  14      364.87      367.04     39.56 o 
   2   0  14      345.87      456.94     65.94 o 
   4   0  14        0.82       20.43     35.02 o 
  -5   1  14       41.43       52.70     24.58 o 
  -4   1  14        0.04       23.31     25.09 o 
  -3   1  14        0.08       -1.54     23.00 o 
  -2   1  14      174.57      151.72     27.66 o 
  -1   1  14      143.14      175.64     27.61 o 
   0   1  14      179.54      199.18     34.86 o 
   1   1  14        1.19        1.64     15.16 o 
   2   1  14        2.77       -2.14     19.45 o 
   3   1  14       19.97       27.14     21.39 o 
   4   1  14        1.07        5.04     18.49 o 
   5   1  14        5.29       -5.87     22.70 o 
  -5   2  14       24.49       47.06     23.52 o 
  -4   2  14       56.38       50.91     20.25 o 
  -3   2  14      669.70      692.29     35.76 o 
  -2   2  14      168.54      146.18     33.20 o 
  -1   2  14        7.11       12.84     20.85 o 
   0   2  14       48.53       40.28     21.13 o 
   1   2  14      256.64      268.18     25.92 o 
   2   2  14      151.46      158.10     32.82 o 
   3   2  14      162.87      245.78     26.21 o 
   4   2  14       32.02       24.20     20.50 o 
   5   2  14        0.28       25.84     23.06 o 
  -5   3  14       72.15       53.94     32.59 o 
  -4   3  14       51.06       47.16     18.81 o 
  -3   3  14       57.74       54.57     25.91 o 
  -2   3  14      608.21      622.63     39.64 o 
  -1   3  14        1.42       43.05     30.43 o 
   0   3  14       39.23       46.18     25.02 o 
   1   3  14        1.61       18.58     19.61 o 
   2   3  14      358.22      391.93     34.11 o 
   3   3  14       93.03      107.68     22.57 o 
   4   3  14        1.67       10.33     19.05 o 
   5   3  14       34.20       32.65     25.63 o 
  -5   4  14        4.17       32.81     27.10 o 
  -4   4  14       41.99       20.48     15.98 o 
  -3   4  14      156.85      156.70     30.38 o 
  -2   4  14        3.72       -8.89     22.42 o 
  -1   4  14       94.01       64.19     23.41 o 
   0   4  14        0.17        4.78     19.78 o 
   1   4  14      532.39      553.66     30.07 o 
   2   4  14       43.58       36.38     23.55 o 
   3   4  14        0.00       -0.01     16.24 o 
   4   4  14        7.98       15.93     20.07 o 
   5   4  14       24.61       20.08     21.61 o 
  -5   5  14       33.07       27.45     51.61 o 
  -4   5  14       99.66      124.89     36.66 o 
  -3   5  14      218.31      181.26     57.49 o 
  -2   5  14      440.27      458.46     36.69 o 
  -1   5  14     1177.88     1047.27     51.90 o 
   0   5  14      224.33      234.20     42.26 o 
   1   5  14        5.26        2.55     15.45 o 
   2   5  14       29.66       39.38     22.51 o 
   3   5  14      126.70      118.95     20.64 o 
   4   5  14       40.16       14.04     16.73 o 
  -4   6  14       15.18        0.82     14.84 o 
  -3   6  14       19.74       37.09     29.60 o 
  -2   6  14      186.38      201.48     29.37 o 
  -1   6  14       85.24       67.21     23.71 o 
   0   6  14      699.80      750.49     58.08 o 
   1   6  14      458.36      493.72     32.23 o 
   2   6  14      662.43      703.11     31.25 o 
   3   6  14        1.23       24.33     19.28 o 
   4   6  14        0.00       10.26     15.77 o 
  -4   7  14      116.90       65.11     31.74 o 
  -3   7  14        0.05        6.58     21.37 o 
  -2   7  14      198.10      173.84     27.40 o 
  -1   7  14      129.73      138.29     26.42 o 
   0   7  14      142.60      118.95     32.49 o 
   1   7  14      131.90       97.98     31.96 o 
   2   7  14      121.35       73.50     21.71 o 
   3   7  14       56.58       36.79     18.55 o 
   4   7  14       38.89       26.98     16.83 o 
  -4   8  14       92.72      105.98     29.85 o 
  -3   8  14        1.07        9.36     21.36 o 
  -2   8  14       16.67       -5.87     20.94 o 
  -1   8  14      134.61      145.75     35.88 o 
   0   8  14        4.57        2.91     21.48 o 
   1   8  14       60.26       51.71     21.82 o 
   2   8  14      108.33       82.77     31.10 o 
   3   8  14      128.57       65.88     28.93 o 
   4   8  14        0.29        0.90     33.28 o 
  -4   9  14       27.56       52.44     26.36 o 
  -3   9  14        2.26       24.80     19.98 o 
  -2   9  14      128.02      125.15     25.60 o 
  -1   9  14       17.88       19.24     22.21 o 
   0   9  14        9.05       11.27     21.77 o 
   1   9  14       35.38       59.74     21.59 o 
   2   9  14       88.55      101.35     23.89 o 
   3   9  14       18.11       14.31     13.91 o 
   4   9  14        9.64      -41.39     55.92 o 
  -3  10  14       78.02       53.17     21.07 o 
  -2  10  14       12.23       10.39     19.83 o 
  -1  10  14       97.43       89.83     21.17 o 
   0  10  14      230.08      285.34     31.84 o 
   1  10  14      228.05      286.82     65.21 o 
   2  10  14       24.58       34.83     17.51 o 
   3  10  14        7.58       -5.21     34.95 o 
  -3  11  14       10.57       -9.44     24.58 o 
  -2  11  14       11.61       14.16     18.22 o 
  -1  11  14        2.61       -3.77     18.44 o 
   0  11  14       35.11        9.46     18.83 o 
   1  11  14       34.05       81.14     24.58 o 
   2  11  14       37.27       32.44     27.20 o 
   3  11  14       27.05      122.92     68.26 o 
  -3  12  14       44.07       23.67     28.69 o 
  -2  12  14       13.24       19.77     19.86 o 
  -1  12  14       42.69       51.41     25.13 o 
   0  12  14        0.90       -8.33     20.00 o 
   1  12  14        3.64      -19.51     31.07 o 
   2  12  14        2.47       24.55     21.65 o 
   3  12  14        7.16       78.50     55.77 o 
  -2  13  14        4.72      -24.88     24.88 o 
  -1  13  14        1.88        3.05     27.15 o 
   0  13  14       71.54       95.55     27.90 o 
   1  13  14        5.81       54.92     32.72 o 
   2  13  14        2.64       66.61     44.85 o 
  -2  14  14       91.47      155.56     33.91 o 
  -1  14  14       82.24      102.66     30.04 o 
   0  14  14       40.86       42.84     34.85 o 
   1  14  14        8.78       52.00     21.88 o 
   2  14  14       25.08      -29.32     42.83 o 
   0  15  14        0.35       60.18     38.17 o 
  -5   0  15       41.70       85.69     38.06 o 
  -3   0  15        9.57       14.39     35.18 o 
  -1   0  15       14.37       39.29     37.02 o 
   1   0  15      260.61      144.57    106.50 o 
   3   0  15       53.49       71.38     34.73 o 
  -5   1  15        3.03        0.73     23.56 o 
  -4   1  15       24.97       28.39     19.37 o 
  -3   1  15        5.29        3.98     35.39 o 
  -2   1  15      976.83      889.67     48.47 o 
  -1   1  15      506.23      504.68     38.33 o 
   0   1  15        1.07        4.56     17.91 o 
   1   1  15      129.42      102.04     32.77 o 
   2   1  15       22.95       17.87     21.54 o 
   3   1  15       14.67       20.85     20.67 o 
   4   1  15        0.32        3.50     21.07 o 
  -4   2  15      102.99       83.42     28.15 o 
  -3   2  15       11.08       14.88     20.86 o 
  -2   2  15        1.02       18.66     22.43 o 
  -1   2  15        1.84      -19.17     22.61 o 
   0   2  15       18.10       26.64     23.42 o 
   1   2  15        1.24        5.24     19.67 o 
   2   2  15       63.89       66.46     22.56 o 
   3   2  15       10.12        6.23     22.54 o 
   4   2  15        0.92       -3.58     20.86 o 
  -4   3  15        0.58       37.50     23.43 o 
  -3   3  15        2.93        3.78     21.27 o 
  -2   3  15      374.07      406.14     45.98 o 
  -1   3  15       64.60       33.64     25.28 o 
   0   3  15        2.64        1.19     17.06 o 
   1   3  15      213.71      251.86     57.71 o 
   2   3  15       70.90       90.91     28.75 o 
   3   3  15        8.72       17.28     20.52 o 
   4   3  15        2.69       34.74     22.07 o 
  -4   4  15       29.75       59.07     27.68 o 
  -3   4  15       45.81       48.78     25.92 o 
  -2   4  15      161.13      176.39     42.14 o 
  -1   4  15      342.16      336.48     33.19 o 
   0   4  15      382.31      412.90     33.56 o 
   1   4  15       35.76       24.54     19.16 o 
   2   4  15      672.17      708.99     34.99 o 
   3   4  15       10.80       -1.73     21.78 o 
   4   4  15       37.13       38.45     24.29 o 
  -4   5  15       12.80        3.66     17.88 o 
  -3   5  15       40.47       13.81     23.79 o 
  -2   5  15      277.94      300.85     32.67 o 
  -1   5  15      448.11      437.54     35.61 o 
   0   5  15      465.05      478.32     45.57 o 
   1   5  15      109.67       41.85     23.16 o 
   2   5  15      296.93      324.74     62.90 o 
   3   5  15        0.08       22.38     24.72 o 
   4   5  15       35.20       62.82     34.91 o 
  -4   6  15       16.04       47.08     31.36 o 
  -3   6  15        0.09      -20.25     27.63 o 
  -2   6  15        3.41       -3.99     23.29 o 
  -1   6  15       20.74       43.35     25.98 o 
   0   6  15        0.48        9.55     28.48 o 
   1   6  15      489.65      430.78     28.82 o 
   2   6  15       24.40       22.25     19.05 o 
   3   6  15       19.82       14.56     27.78 o 
   4   6  15       25.68        1.65     15.10 o 
  -4   7  15       19.59       -6.39     22.59 o 
  -3   7  15      222.51      287.22     41.20 o 
  -2   7  15      242.01      211.81     55.56 o 
  -1   7  15       12.11       26.19     24.94 o 
   0   7  15       41.12       25.67     25.63 o 
   1   7  15       55.97       52.71     21.02 o 
   2   7  15       19.31       18.45     19.90 o 
   3   7  15      100.38      111.19     28.36 o 
   4   7  15        7.74      134.18     69.09 o 
  -4   8  15       16.07       21.11     33.02 o 
  -3   8  15       11.85       38.19     25.18 o 
  -2   8  15       16.37       10.88     21.56 o 
  -1   8  15       14.94        6.34     20.54 o 
   0   8  15      109.15       98.65     24.81 o 
   1   8  15       37.31       30.24     26.52 o 
   2   8  15       53.21       46.07     21.57 o 
   3   8  15       28.27       10.30     12.87 o 
   4   8  15        1.18      -51.87     51.87 o 
  -3   9  15       44.73       20.43     17.11 o 
  -2   9  15        2.46      -13.23     27.61 o 
  -1   9  15       53.24       56.19     28.21 o 
   0   9  15        1.99       26.49     25.77 o 
   1   9  15      158.82      171.73     37.18 o 
   2   9  15      145.61      158.48     35.91 o 
   3   9  15        3.86       -6.83     14.24 o 
  -3  10  15        5.48      -16.24     32.89 o 
  -2  10  15        4.27      -11.42     17.99 o 
  -1  10  15       10.25       14.14     23.73 o 
   0  10  15        6.02       37.98     29.65 o 
   1  10  15       24.90       55.20     20.17 o 
   2  10  15        0.54      -15.31     16.13 o 
   3  10  15       24.67       81.61     64.00 o 
  -3  11  15        4.86       70.56     31.19 o 
  -2  11  15      190.04      223.55     28.99 o 
  -1  11  15       16.79       -4.29     17.81 o 
   0  11  15        0.09       -5.83     22.17 o 
   1  11  15        0.03       10.72     17.96 o 
   2  11  15       38.19       38.13     32.25 o 
   3  11  15        8.39       31.75     54.25 o 
  -2  12  15        0.31       67.06     27.15 o 
  -1  12  15        2.34       19.97     22.49 o 
   0  12  15       51.70       43.03     23.75 o 
   1  12  15       35.12       44.87     35.33 o 
   2  12  15        2.89      -43.35     52.10 o 
  -2  13  15        7.16       16.74     29.98 o 
  -1  13  15        0.09       38.49     24.00 o 
   0  13  15       11.75       12.63     21.97 o 
   1  13  15        6.68       39.65     29.97 o 
   2  13  15        9.49      108.18     66.75 o 
  -1  14  15        0.20       48.24     25.90 o 
   0  14  15        8.81       45.18     29.77 o 
   1  14  15        8.09        0.01     25.65 o 
  -4   0  16       28.87      127.79     59.39 o 
  -2   0  16       26.29       31.06     43.23 o 
   0   0  16      505.97      560.98     49.00 o 
   2   0  16      261.29      303.24     49.72 o 
   4   0  16      138.83      141.33     46.62 o 
  -4   1  16       85.31       86.08     27.95 o 
  -3   1  16       39.84       26.40     34.01 o 
  -2   1  16       24.94        2.29     21.62 o 
  -1   1  16      147.23      155.51     30.95 o 
   0   1  16        8.04      -24.20     24.20 o 
   1   1  16       30.13        7.97     23.82 o 
   2   1  16       15.24       16.40     22.35 o 
   3   1  16        2.76        2.95     21.94 o 
   4   1  16       56.62       56.39     26.89 o 
  -4   2  16        3.76       22.66     20.75 o 
  -3   2  16       75.15      104.00     34.40 o 
  -2   2  16       75.60       80.10     29.58 o 
  -1   2  16      836.17      779.33     43.70 o 
   0   2  16       32.96       42.56     22.86 o 
   1   2  16        6.98      -16.43     22.82 o 
   2   2  16      146.56      134.70     29.74 o 
   3   2  16        9.81       -1.21     19.37 o 
   4   2  16       10.22       36.90     24.55 o 
  -4   3  16        9.74       25.55     21.28 o 
  -3   3  16       42.19       14.11     24.24 o 
  -2   3  16      432.79      413.33     36.18 o 
  -1   3  16       79.68       57.47     30.17 o 
   0   3  16       72.17       81.10     25.34 o 
   1   3  16       15.49       34.99     26.10 o 
   2   3  16       35.77       18.38     23.81 o 
   3   3  16       28.03       25.12     23.03 o 
   4   3  16        0.01       -9.46     19.20 o 
  -4   4  16        0.05       11.19     17.62 o 
  -3   4  16       65.41       33.00     24.80 o 
  -2   4  16        7.83       25.58     27.16 o 
  -1   4  16        4.34      -11.47     23.43 o 
   0   4  16      123.68       93.24     25.09 o 
   1   4  16       21.39       23.23     20.53 o 
   2   4  16      100.55      100.07     36.63 o 
   3   4  16        0.81       28.83     22.58 o 
   4   4  16       10.80       11.82     20.28 o 
  -4   5  16       30.24       15.77     18.24 o 
  -3   5  16       19.44       -9.82     26.45 o 
  -2   5  16      149.09      109.87     32.12 o 
  -1   5  16       15.78       26.66     25.49 o 
   0   5  16       13.48      -12.56     26.39 o 
   1   5  16       19.44       21.73     20.48 o 
   2   5  16        4.52        0.02     16.50 o 
   3   5  16       10.90       18.98     20.45 o 
   4   5  16        5.13       12.35     19.25 o 
  -4   6  16        5.03        6.70     34.33 o 
  -3   6  16       18.38       33.04     28.02 o 
  -2   6  16      149.51      130.27     31.28 o 
  -1   6  16       10.73       18.09     25.13 o 
   0   6  16       22.17       19.94     23.91 o 
   1   6  16       35.98       16.43     22.31 o 
   2   6  16      209.44      182.13     31.94 o 
   3   6  16       20.83       23.29     21.28 o 
   4   6  16       26.65       57.59     27.83 o 
  -4   7  16       60.89       60.77     30.00 o 
  -3   7  16        0.40       34.15     26.25 o 
  -2   7  16        0.29      -17.68     29.75 o 
  -1   7  16        2.15       15.11     23.01 o 
   0   7  16        6.38       15.41     22.99 o 
   1   7  16       44.21       16.49     19.29 o 
   2   7  16        0.01       -6.40     20.32 o 
   3   7  16        0.01       63.08     31.89 o 
   4   7  16        5.01       17.91     46.73 o 
  -3   8  16        3.69       -4.21     35.40 o 
  -2   8  16       30.56       28.38     24.81 o 
  -1   8  16       19.89       58.62     30.91 o 
   0   8  16        5.43        7.28     21.36 o 
   1   8  16       12.65       43.37     40.77 o 
   2   8  16       54.70       18.98     26.04 o 
   3   8  16       13.00       20.29     18.95 o 
  -3   9  16       10.72       31.77     26.09 o 
  -2   9  16        0.23       34.98     33.40 o 
  -1   9  16       10.20       -2.46     22.02 o 
   0   9  16       11.42       28.84     23.91 o 
   1   9  16       37.71       35.87     24.51 o 
   2   9  16      104.06      122.01     42.28 o 
   3   9  16        0.40       65.73     66.24 o 
  -3  10  16       31.01       56.41     32.19 o 
  -2  10  16        2.30       32.16     28.96 o 
  -1  10  16      100.14      102.87     28.14 o 
   0  10  16       13.64       35.88     24.20 o 
   1  10  16       14.30        0.43     26.48 o 
   2  10  16       15.44       14.86     18.92 o 
   3  10  16        0.00       47.66     51.03 o 
  -2  11  16       40.85       63.11     24.08 o 
  -1  11  16        8.68        6.92     24.03 o 
   0  11  16        0.07       23.98     23.92 o 
   1  11  16        1.40       19.85     19.95 o 
   2  11  16       29.47       14.39     29.22 o 
  -2  12  16       26.10       97.08     29.01 o 
  -1  12  16       94.53      146.63     30.47 o 
   0  12  16        0.22      -22.11     24.09 o 
   1  12  16        3.60       13.57     19.36 o 
   2  12  16       12.26      -16.98     50.80 o 
  -1  13  16       14.30       16.45     29.40 o 
   0  13  16       35.42       78.04     43.31 o 
   1  13  16       42.10       42.73     24.75 o 
  -3   0  17        8.33       17.74     40.53 o 
  -1   0  17      294.97      377.51     48.83 o 
   1   0  17      304.08      310.68     53.12 o 
   3   0  17        0.05       25.16     32.07 o 
  -4   1  17        0.84       28.21     23.39 o 
  -3   1  17      559.82      618.39     70.37 o 
  -2   1  17       19.92       20.53     29.98 o 
  -1   1  17      342.87      339.58     37.90 o 
   0   1  17        1.65       -9.84     29.09 o 
   1   1  17      131.38       47.90     26.27 o 
   2   1  17      162.80      123.82     29.38 o 
   3   1  17       43.42       39.10     25.84 o 
   4   1  17        0.82      -13.04     25.17 o 
  -4   2  17       20.23       14.82     21.18 o 
  -3   2  17      145.97      105.77     34.47 o 
  -2   2  17      476.74      476.27     40.64 o 
  -1   2  17       34.97       13.69     23.55 o 
   0   2  17      117.31      106.00     26.48 o 
   1   2  17      156.29      126.83     35.48 o 
   2   2  17       80.45       69.34     28.23 o 
   3   2  17       14.24       -2.22     25.28 o 
   4   2  17       36.99       49.80     33.92 o 
  -4   3  17       60.31       61.28     26.92 o 
  -3   3  17      158.48       89.19     43.97 o 
  -2   3  17       39.26       22.16     31.56 o 
  -1   3  17       20.73       -2.85     23.85 o 
   0   3  17      667.94      616.53     45.12 o 
   1   3  17       54.23       40.05     23.29 o 
   2   3  17       10.96       10.64     28.55 o 
   3   3  17        6.66        8.71     25.95 o 
   4   3  17        1.22       26.59     29.41 o 
  -4   4  17       19.13       39.74     22.37 o 
  -3   4  17        2.82       25.20     27.48 o 
  -2   4  17        4.71       -8.32     33.34 o 
  -1   4  17        4.68       12.67     24.58 o 
   0   4  17       64.52       38.10     24.13 o 
   1   4  17      252.56      105.40     46.02 o 
   2   4  17        1.15       18.77     21.73 o 
   3   4  17        4.46        8.52     21.38 o 
   4   4  17       31.98       21.41     32.05 o 
  -4   5  17      151.54      167.60     53.59 o 
  -3   5  17       12.76       18.47     25.33 o 
  -2   5  17      105.06       90.29     31.58 o 
  -1   5  17       47.81       49.18     26.88 o 
   0   5  17       44.34       52.53     30.27 o 
   1   5  17       56.11       69.78     24.46 o 
   2   5  17        6.98        3.45     18.22 o 
   3   5  17        0.76       14.61     19.29 o 
   4   5  17        2.40        7.78     33.28 o 
  -3   6  17        9.97       38.79     29.24 o 
  -2   6  17       36.45       37.21     31.32 o 
  -1   6  17       22.18      -14.61     28.72 o 
   0   6  17       22.90        1.87     25.87 o 
   1   6  17       14.30        7.51     26.47 o 
   2   6  17        0.66        7.91     19.97 o 
   3   6  17        8.49       48.24     24.91 o 
  -3   7  17       43.54       48.13     30.39 o 
  -2   7  17        0.00       21.50     30.13 o 
  -1   7  17      165.81      178.26     32.75 o 
   0   7  17        8.14       27.09     24.94 o 
   1   7  17      106.48       97.80     33.85 o 
   2   7  17        2.41       30.82     24.96 o 
   3   7  17       87.52       84.08     33.65 o 
  -3   8  17       10.94       20.30     28.45 o 
  -2   8  17       18.68       60.10     29.83 o 
  -1   8  17        3.33       15.01     25.23 o 
   0   8  17       40.25       33.96     25.30 o 
   1   8  17        0.12        0.64     18.75 o 
   2   8  17        3.34       10.30     27.40 o 
   3   8  17       45.46       53.03     24.99 o 
  -3   9  17       33.19       59.22     30.19 o 
  -2   9  17       28.39       43.82     31.43 o 
  -1   9  17       51.43       64.58     28.92 o 
   0   9  17        3.40       37.73     39.21 o 
   1   9  17      133.21      139.67     33.51 o 
   2   9  17       24.34       10.86     22.28 o 
   3   9  17        3.46        6.71     40.04 o 
  -2  10  17       24.34       40.21     31.63 o 
  -1  10  17       15.41       20.81     30.15 o 
   0  10  17       74.60       85.13     31.56 o 
   1  10  17       55.08       59.72     28.22 o 
   2  10  17       57.65       77.82     31.75 o 
  -2  11  17       40.96       66.20     25.54 o 
  -1  11  17       13.29       47.26     25.20 o 
   0  11  17       68.48       35.94     24.07 o 
   1  11  17        8.66       34.06     23.86 o 
   2  11  17       18.40       28.70     25.89 o 
  -1  12  17       24.00       15.65     22.21 o 
   0  12  17       12.12       29.12     23.76 o 
   1  12  17        1.93        9.10     22.95 o 
  -4   0  18        0.16       13.43     68.18 o 
  -2   0  18        0.28      -24.47     40.00 o 
   0   0  18        0.06      -30.65     34.81 o 
   2   0  18       21.45       75.36     42.98 o 
  -4   1  18       67.29       97.30     53.64 o 
  -3   1  18       21.94       14.37     33.11 o 
  -2   1  18        2.24       28.14     28.33 o 
  -1   1  18        3.11       -1.41     21.45 o 
   0   1  18       23.14       11.59     23.17 o 
   1   1  18       34.91       13.33     27.67 o 
   2   1  18       32.52       26.45     24.07 o 
   3   1  18        0.09       12.84     24.42 o 
  -3   2  18        1.02      -10.72     31.48 o 
  -2   2  18      189.90      187.37     53.11 o 
  -1   2  18       85.21       37.37     29.35 o 
   0   2  18       14.57       19.05     25.85 o 
   1   2  18      115.94       68.65     29.55 o 
   2   2  18       29.91       26.30     25.38 o 
   3   2  18        1.58       15.52     35.59 o 
  -3   3  18       25.36       18.77     25.86 o 
  -2   3  18       58.77       42.88     30.36 o 
  -1   3  18        1.81      -21.87     29.17 o 
   0   3  18       18.27       -4.40     22.60 o 
   1   3  18        5.60       -5.27     21.58 o 
   2   3  18       12.38       17.45     25.32 o 
   3   3  18       29.13      -15.66     25.09 o 
  -3   4  18      167.68      104.90     42.84 o 
  -2   4  18        0.35        1.42     37.85 o 
  -1   4  18       11.18       62.00     31.09 o 
   0   4  18      133.76      141.84     38.31 o 
   1   4  18       56.52       88.80     29.38 o 
   2   4  18       38.17       35.61     31.04 o 
   3   4  18       45.06       50.06     33.61 o 
  -3   5  18        2.59        4.80     27.47 o 
  -2   5  18        0.56       27.48     29.31 o 
  -1   5  18       82.95       58.16     33.89 o 
   0   5  18      106.75      106.44     31.21 o 
   1   5  18       11.03       -7.37     30.99 o 
   2   5  18        1.60      -19.40     25.48 o 
   3   5  18       28.75       58.54     29.36 o 
  -3   6  18        3.80      -15.20     31.05 o 
  -2   6  18        8.90       43.61     33.52 o 
  -1   6  18       22.77       72.67     40.64 o 
   0   6  18        8.63        1.39     43.94 o 
   1   6  18       20.90       46.14     24.32 o 
   2   6  18        9.80       36.79     27.90 o 
   3   6  18        0.00       25.05     25.27 o 
  -3   7  18       45.25       46.97     33.24 o 
  -2   7  18       16.07       30.60     30.44 o 
  -1   7  18       20.59       94.28     40.55 o 
   0   7  18       42.56       52.64     32.45 o 
   1   7  18        2.12       30.93     33.42 o 
   2   7  18       13.07       22.26     25.44 o 
   3   7  18       13.15       42.03     22.16 o 
  -2   8  18       58.76      104.80     36.84 o 
  -1   8  18       29.46       16.41     33.53 o 
   0   8  18        9.53       30.81     26.11 o 
   1   8  18      104.75      100.74     29.29 o 
   2   8  18        4.55       13.69     27.97 o 
  -2   9  18        5.49       52.37     32.88 o 
  -1   9  18       40.80       73.33     34.05 o 
   0   9  18       56.77      153.41     60.12 o 
   1   9  18       43.96       92.31     33.35 o 
   2   9  18       10.09       39.97     27.16 o 
  -2  10  18        1.62       22.12     27.97 o 
  -1  10  18       18.41       -4.24     25.34 o 
   0  10  18        9.14       -7.78     25.59 o 
   1  10  18       18.98       30.54     34.25 o 
   2  10  18       81.75      112.71     37.59 o 
  -1  11  18       20.91       30.26     35.24 o 
   0  11  18       54.52       72.60     29.44 o 
   1  11  18        4.93        5.43     25.37 o 
  -3   0  19        8.91       -8.06     43.37 o 
  -1   0  19      448.86      318.02     87.58 o 
   1   0  19       18.94       -0.52     29.25 o 
   3   0  19        5.67       32.80     35.38 o 
  -3   1  19       46.29      -38.99     38.99 o 
  -2   1  19       92.60       14.97     29.79 o 
  -1   1  19       13.74       25.54     37.34 o 
   0   1  19        0.15        9.14     24.51 o 
   1   1  19        0.97       26.55     26.19 o 
   2   1  19        3.82       26.38     27.20 o 
   3   1  19        7.72       35.33     30.90 o 
  -3   2  19        0.00      -29.83     33.81 o 
  -2   2  19       26.41       81.68     56.16 o 
  -1   2  19       15.64      -17.95     27.00 o 
   0   2  19        2.27      -20.79     27.69 o 
   1   2  19        3.33       -8.46     26.62 o 
   2   2  19       46.85       39.01     25.81 o 
   3   2  19        6.61       17.52     25.00 o 
  -3   3  19       11.83       40.09     36.71 o 
  -2   3  19      123.87      126.47     44.63 o 
  -1   3  19       50.80       38.14     38.17 o 
   0   3  19       49.77       32.22     27.33 o 
   1   3  19        0.35       25.04     27.20 o 
   2   3  19        1.47        7.19     23.83 o 
   3   3  19       28.18       14.61     23.32 o 
  -3   4  19        9.02        9.25     29.08 o 
  -2   4  19        0.32       70.73     45.52 o 
  -1   4  19        1.70      -20.68     28.15 o 
   0   4  19       12.80       10.05     25.11 o 
   1   4  19      129.10       99.00     29.59 o 
   2   4  19        0.13      -16.93     25.38 o 
   3   4  19        0.59       -4.86     22.86 o 
  -3   5  19        8.73       25.22     29.47 o 
  -2   5  19       60.65       43.73     34.96 o 
  -1   5  19       26.93       34.56     29.53 o 
   0   5  19       60.30      119.36     34.83 o 
   1   5  19       12.13       -9.31     22.79 o 
   2   5  19        3.93        2.55     36.59 o 
   3   5  19       13.24        6.90     21.92 o 
  -2   6  19        9.22       -0.56     31.55 o 
  -1   6  19        6.48       52.92     38.11 o 
   0   6  19       47.28       64.09     32.53 o 
   1   6  19       64.59       76.95     36.07 o 
   2   6  19        0.03       49.05     30.64 o 
  -2   7  19        0.38       10.83     30.25 o 
  -1   7  19      116.69      119.25     35.17 o 
   0   7  19        0.31       26.73     29.96 o 
   1   7  19       38.39       89.57     28.39 o 
   2   7  19        1.28      -14.53     25.59 o 
  -2   8  19       34.44        5.93     27.73 o 
  -1   8  19       11.53       58.97     32.34 o 
   0   8  19       47.61       44.04     31.33 o 
   1   8  19        0.97       -7.22     22.26 o 
   2   8  19        0.21       11.69     21.59 o 
  -1   9  19        2.89       19.90     28.39 o 
   0   9  19       16.84       70.80     42.61 o 
   1   9  19        4.53       25.91     25.26 o 
   0  10  19        6.61      -16.94     27.61 o 
  -2   0  20       14.79       16.84     52.94 o 
   0   0  20      126.90       98.40    103.16 o 
   2   0  20       92.70       48.86     59.72 o 
  -2   1  20        3.99       14.39     38.26 o 
  -1   1  20      115.72       60.29     41.14 o 
   0   1  20        0.06       -4.73     25.03 o 
   1   1  20       30.58       61.03     30.42 o 
   2   1  20       23.91       57.77     27.73 o 
  -2   2  20      130.45      133.57     43.27 o 
  -1   2  20       97.76       74.75     44.70 o 
   0   2  20      146.04      102.85     38.54 o 
   1   2  20       42.16       29.12     30.15 o 
   2   2  20        3.02        6.36     24.81 o 
  -2   3  20        0.41       24.86     32.36 o 
  -1   3  20       15.07       26.69     31.52 o 
   0   3  20       54.57       75.93     38.36 o 
   1   3  20       71.05      127.06     37.36 o 
   2   3  20        0.35        2.58     23.58 o 
  -2   4  20        0.64       20.22     37.86 o 
  -1   4  20        0.19       13.44     30.13 o 
   0   4  20       73.66      100.61     32.55 o 
   1   4  20        0.29       10.11     31.51 o 
   2   4  20        8.10        9.15     25.05 o 
  -2   5  20        2.80        9.09     31.71 o 
  -1   5  20        6.19       25.95     37.89 o 
   0   5  20        3.71       32.33     47.95 o 
   1   5  20       82.83      150.58     40.77 o 
   2   5  20        3.36       36.70     27.94 o 
  -2   6  20        8.28       -5.14     30.08 o 
  -1   6  20       10.22      101.26     40.16 o 
   0   6  20        0.06      -10.16     30.01 o 
   1   6  20       40.27       45.40     31.47 o 
   2   6  20        1.10       25.50     25.09 o 
  -1   7  20        0.52       54.82     38.39 o 
   0   7  20        2.14       17.87     31.49 o 
   1   7  20        4.70       18.48     32.86 o 
  -1   8  20        0.79      -22.31     35.04 o 
   0   8  20       11.10      -10.15     25.46 o 
   1   8  20       26.19       42.57     52.27 o 
  -1   0  21        8.92       27.47     67.53 o 
   1   0  21        0.20      -13.11     44.51 o 
  -2   1  21        3.44       34.14     35.52 o 
  -1   1  21        1.32       11.74     30.01 o 
   0   1  21       16.68       34.30     42.13 o 
   1   1  21       15.41       68.05     39.81 o 
   2   1  21        5.87      -23.94     38.05 o 
  -2   2  21       14.51       53.12     41.35 o 
  -1   2  21       19.85       34.71     35.76 o 
   0   2  21        1.35       29.14     31.12 o 
   1   2  21        3.40        1.93     37.03 o 
   2   2  21       20.81       38.72     27.63 o 
  -2   3  21        1.67       -6.49     34.58 o 
  -1   3  21        2.40       14.02     32.27 o 
   0   3  21        2.75       12.43     28.71 o 
   1   3  21        2.02       28.76     38.12 o 
   2   3  21        4.98       59.93    102.12 o 
  -1   4  21       19.07       19.69     34.96 o 
   0   4  21        2.63       47.54     34.83 o 
   1   4  21        0.29       47.53     32.65 o 
  -1   5  21        5.59       -2.26     28.48 o 
   0   5  21        5.58        0.30     25.19 o 
   1   5  21        2.27      -23.25     28.48 o 
  -1   6  21       12.26      104.24     76.95 o 
   0   6  21        2.63       -1.23     41.94 o 
   0   0  22       33.01        0.21     38.01 o 
  -1   1  22        4.59       28.75     37.02 o 
   0   1  22        6.51       -5.68     32.26 o 
   1   1  22        0.33       36.23     38.16 o 
   0   2  22        1.16       46.59     42.66 o 
   0   3  22        0.78       -3.81     29.21 o 
                                                 
